# Supplementary material for: Chemogenetic dissection of a prefrontal-hypothalamic circuit for socially subjective reward valuation in macaques
Source: Nat Commun. 2023 Jul 20;14:4372. doi: 10.1038/s41467-023-40143-x (PMC10359292; doi:10.1038/s41467-023-40143-x)
Supplement: Supplementary file 2 — Source Data [file 41467_2023_40143_MOESM2_ESM.xlsx]

## Sheet: Fig1c
MkP	Partner-variable block					MkP	Self-variable block					MkA	Partner-variable block					MkA	Self-variable block
Vehicle			DCZ			Vehicle			DCZ			Vehicle			DCZ			Vehicle			DCZ
P = 0.25	P = 0.5	P = 0.75	P = 0.25	P = 0.5	P = 0.75	P = 0.25	P = 0.5	P = 0.75	P = 0.25	P = 0.5	P = 0.75	P = 0.25	P = 0.5	P = 0.75	P = 0.25	P = 0.5	P = 0.75	P = 0.25	P = 0.5	P = 0.75	P = 0.25	P = 0.5	P = 0.75
-0.335883	-0.248534	-0.335883	-0.160761	-0.259165	-0.160761	-0.224718	-0.268034	-0.181402	-0.280855	-0.280855	-0.280855	1.3852	1.43773	0.229553	0.958235	0.275407	3.48263	0.113115	-0.287376	1.57205	1.76179	1.67855	2.3445
-0.292208	-0.204859	-0.292208	-0.0623556	-0.160761	-0.259165	-0.224718	-0.268034	-0.224718	-0.280855	-0.280855	-0.280855	0.702317	0.0719652	0.88617	3.39986	2.86188	0.109873	1.25737	0.599425	2.45885	2.42774	1.56756	1.48432
1.67314	-0.292208	0.100861	-0.160761	-0.259165	-0.259165	-0.224718	-0.268034	-0.224718	-0.280855	-0.280855	-0.280855	-0.0593582	1.20135	0.308347	1.18584	3.11018	0.792701	1.45762	0.0272954	0.542212	0.873868	0.984859	2.8717
1.01802	1.36742	-0.0301619	-0.259165	-0.0623556	-0.259165	-0.268034	2.11436	-0.268034	-0.280855	-0.280855	0.0605436	1.46399	0.597259	1.01749	0.0684897	1.37207	1.08239	3.1168	0.542212	0.456393	1.87279	0.0691843	0.929363
3.07072	-0.335883	1.71681	-0.259165	0.626479	-0.0623556	-0.224718	-0.224718	-0.268034	-0.195505	-0.195505	-0.110156	0.308347	0.833641	1.14882	0.751318	0.916852	0.130565	0.542212	0.79967	0.771064	2.9272	0.984859	0.4854
1.14905	-0.248534	-0.335883	-0.160761	-0.259165	-0.259165	-0.268034	-0.224718	-0.268034	-0.195505	-0.195505	-0.110156	0.124495	0.597259	1.54279	1.22723	0.834085	0.109873	-0.430408	2.05836	0.39918	0.374409	4.92503	0.790625
-0.335883	-0.335883	-0.335883	-0.259165	0.429669	-0.259165	-0.268034	-0.268034	-0.268034	-0.280855	-0.195505	-0.195505	2.56711	1.12255	-0.190682	1.10308	0.0891815	-0.448804	0.628032	-0.0871306	-0.115737	4.31458	-0.291536	3.09369
-0.335883	-0.335883	-0.292208	-0.160761	-0.259165	-0.160761	0.858188	-0.268034	-0.268034	-0.110156	-0.280855	4.07198	0.807376	0.991229	1.56905	0.668551	0.999619	0.358174	1.60065	3.08819	1.3718	3.09369	-0.0140588	4.7863
-0.335883	-0.292208	-0.248534	-0.0623556	-0.259165	0.528074	-0.224718	-0.268034	-0.224718	-0.280855	-0.280855	-0.280855	1.98929	1.30641	-0.0330935	0.751318	0.275407	0.606475	0.971309	0.771064	0.713851	-0.402527	3.75963	1.29008
-0.335883	-0.248534	-0.335883	-0.259165	0.0360493	-0.160761	-0.138086	-0.268034	2.63415	-0.195505	-0.195505	-0.280855	1.91049	0.465935	0.150759	1.08239	1.14446	-0.510879	0.113115	2.02975	0.0559018	0.596391	1.98378	1.1236
-0.335883	-0.292208	-0.204859	-0.259165	0.528074	0.0360493	-0.0947693	-0.268034	-0.268034	-0.280855	-0.280855	-0.195505	2.69843	-0.34827	0.754847	-0.490188	1.20654	-0.593646	0.999916	1.91532	0.542212	2.70522	0.790625	-0.236041
0.231885	-0.335883	-0.335883	-0.0623556	-0.0623556	0.232859	-0.224718	-0.181402	-0.224718	-0.195505	-0.195505	-0.0248061	-0.322005	2.14687	1.35893	1.84798	0.813393	0.254715	0.0559018	0.856883	1.3718	0.235671	1.09585	3.87062
-0.292208	-0.335883	-0.335883	0.921694	-0.0623556	-0.160761	1.98441	-0.268034	-0.181402	1.68219	-0.280855	-0.195505	0.124495	2.1994	-0.34827	-0.63503	0.5444	1.8066	2.05836	0.742458	0.513606	0.235671	1.15135	1.45657
-0.292208	-0.292208	-0.248534	-0.0623556	-0.259165	-0.0623556	-0.268034	-0.268034	-0.268034	-0.195505	-0.280855	-0.280855	0.255818	1.51652	-0.29574	1.43415	1.16515	2.59288	1.57205	0.771064	2.94516	2.12252	2.89945	1.73405
-0.248534	-0.248534	0.275559	-0.259165	-0.259165	4.46427	-0.224718	-0.138086	-0.268034	-0.195505	-0.280855	-0.195505	1.35893	1.12255	-0.0330935	1.86867	2.19974	0.958235	0.39918	-0.0871306	0.914096	1.29008	0.374409	1.40107
-0.335883	-0.117511	-0.292208	-0.160761	-0.259165	-0.259165	-0.268034	-0.268034	-0.224718	-0.280855	-0.195505	-0.110156	0.781111	1.3852	0.597259	-0.15912	2.40666	0.0684897	0.542212	0.542212	0.685245	1.40107	-0.12505	0.901616
-0.292208	1.36742	-0.161185	-0.259165	-0.160761	-0.259165	1.72451	-0.268034	-0.0947693	-0.280855	-0.195505	0.0605436	2.01555	1.3852	0.150759	0.689242	0.792701	1.02031	0.742458	1.08574	0.570819	2.31675	1.23459	1.17909
-0.292208	-0.335883	-0.335883	-0.160761	-0.259165	1.31531	-0.224718	-0.00813675	-0.181402	-0.280855	0.316593	-0.195505	0.991229	-0.0593582	1.20135	0.440941	0.978927	1.72383	0.771064	0.31336	0.456393	1.92828	4.25909	3.12143
-0.335883	-0.248534	-0.335883	-0.160761	-0.259165	-0.160761	-0.268034	-0.224718	-0.268034	-0.195505	-0.195505	-0.195505	0.544729	0.807376	1.43773	-0.366037	1.16515	1.14446	0.542212	0.39918	1.48623	1.20684	1.98378	3.20468
1.54212	-0.292208	-0.292208	-0.0623556	-0.160761	-0.160761	2.98068	0.988137	-0.268034	-0.280855	-0.195505	-0.0248061	1.3852	2.1994	2.43579	-0.75918	1.64106	0.0891815	1.22877	0.113115	1.65787	1.6508	1.87279	0.818373
1.93519	0.624954	-0.335883	-0.160761	-0.259165	-0.259165	-0.268034	-0.268034	-0.224718	-0.280855	-0.280855	-0.280855	0.387141	1.12255	0.964964	-0.345345	0.358174	1.59968	0.227541	3.66032	2.34442	1.73405	0.568643	-0.12505
-0.117511	-0.335883	-0.292208	-0.259165	-0.259165	3.0866	0.338393	-0.181402	6.27272	-0.280855	-0.280855	-0.195505	0.439671	-0.243211	0.229553	-0.386729	-0.0556608	0.585784	1.74368	1.31459	0.914096	2.09477	0.402157	1.20684
-0.335883	5.60384	-0.292208	-0.160761	-0.0623556	0.724884	-0.224718	-0.181402	1.94109	-0.280855	-0.280855	0.487292	0.177024	1.33267	1.04376	1.02031	-0.303962	2.96534	1.25737	0.227541	1.14295	1.81729	0.180175	0.707382
-0.335883	-0.335883	-0.335883	-0.160761	-0.160761	-0.259165	-0.181402	2.24431	1.46462	-0.280855	0.0605436	-0.195505	1.85796	-0.34827	-0.164417	1.45484	2.28251	-0.738489	-0.344589	0.771064	0.570819	6.28467	1.90053	1.26234
-0.335883	-0.292208	-0.335883	-0.0623556	-0.259165	-0.160761	-0.268034	3.11063	4.19354	-0.195505	-0.280855	-0.195505	0.570994	0.0194359	0.334612	1.33069	0.916852	2.44804	1.74368	2.43024	1.51483	0.984859	2.45549	0.762877
-0.204859	-0.161185	-0.292208	-0.160761	0.0360493	-0.259165	-0.268034	-0.268034	-0.138086	-0.280855	-0.280855	-0.195505	1.56905	0.9387	2.33073	1.39276	2.24112	1.49622	0.713851	0.713851	0.542212	0.568643	0.818373	-0.152797
-0.335883	-0.292208	-0.292208	-0.259165	-0.259165	-0.0623556	-0.268034	2.72079	-0.181402	-0.195505	5.94967	-0.280855	2.06808	0.859906	0.88617	0.5444	1.93075	1.18584	0.31336	0.79967	2.31581	2.62197	2.76071	1.31783
-0.292208	-0.292208	-0.161185	-0.259165	-0.259165	-0.160761	-0.268034	-0.181402	4.28017	-0.110156	-0.195505	-0.195505	0.334612	0.88617	0.728582	-0.655722	1.08239	-0.717797	0.170328	0.0272954	0.88549	1.01261	0.707382	2.62197
-0.292208	-0.204859	-0.335883	-0.259165	-0.259165	-0.259165	-0.224718	-0.051453	-0.268034	-0.280855	-0.280855	-0.280855	0.518465	0.255818	2.2782	0.751318	-0.221195	2.28251	1.40041	0.0559018	0.141721	0.651886	2.39999	1.04035
-0.335883	-0.248534	-0.292208	-0.160761	-0.160761	-0.160761	-0.224718	-0.181402	-0.268034	-0.280855	-0.280855	-0.0248061	1.43773	0.177024	0.387141	-0.28327	-0.428112	1.72383	0.427786	0.227541	0.484999	-0.735499	0.957111	0.873868
-0.335883	-0.335883	-0.335883	0.232859	-0.160761	4.26746	-0.224718	0.0351795	4.19354	-0.110156	-0.280855	-0.195505	0.649788	1.35893	0.203289	0.854776	0.834085	1.57899	0.198934	0.341967	0.513606	3.12143	0.180175	1.45657
-0.292208	-0.335883	-0.335883	-0.259165	0.724884	-0.259165	-0.181402	-0.268034	3.024	-0.280855	-0.280855	-0.110156	0.413406	0.150759	-0.00682882	0.813393	0.254715	-0.407421	1.40041	1.34319	3.34565	1.26234	0.735129	2.17801
-0.292208	-0.292208	-0.292208	-0.160761	-0.160761	6.03875	-0.181402	-0.268034	-0.268034	-0.280855	-0.195505	-0.195505	0.255818	-0.400799	1.04376	1.20654	0.523708	1.20654	0.39918	0.0845083	0.0845083	-0.236041	1.1236	1.23459
-0.335883	-0.335883	-0.248534	-0.0623556	-0.259165	-0.259165	-0.268034	-0.224718	-0.224718	-0.195505	-0.110156	-0.195505	0.308347	0.439671	0.859906	0.5444	1.24792	2.26182	0.341967	1.74368	0.771064	2.12252	-0.180545	1.73405
-0.335883	-0.335883	-0.335883	-0.160761	0.429669	-0.0623556	-0.224718	-0.224718	-0.181402	-0.195505	-0.280855	-0.280855	0.150759	0.203289	1.85796	-0.717797	0.792701	-0.821256	-0.315982	0.88549	0.570819	1.20684	-0.0140588	1.17909
-0.335883	-0.335883	-0.335883	-0.259165	-0.160761	-0.160761	-0.268034	0.944821	-0.224718	-0.280855	-0.110156	0.145893	0.597259	0.570994	1.07002	-0.552263	0.130565	0.296099	0.742458	1.97254	2.83073	0.318914	2.17801	1.1236
-0.335883	-0.161185	-0.335883	-0.259165	-0.259165	-0.259165	-0.224718	-0.181402	-0.224718	-0.280855	1.17009	-0.110156	2.2782	1.41146	0.413406	1.18584	3.37917	0.316791	2.08696	1.28598	2.51606	2.12252	0.818373	1.09585
-0.335883	-0.335883	-0.292208	5.64513	-0.259165	-0.259165	-0.268034	3.97696	-0.224718	-0.280855	0.401942	-0.280855	1.96302	2.54084	2.56711	0.440941	1.35138	0.813393	0.914096	2.48745	3.1168	0.0136889	-0.0418066	1.73405
-0.292208	-0.335883	-0.248534	-0.259165	-0.259165	-0.259165	-0.224718	-0.268034	-0.224718	-0.280855	-0.0248061	-0.195505	0.544729	-0.427064	0.597259	1.82729	1.02031	-0.138428	2.28721	0.0845083	-0.373195	2.03927	0.4854	-0.180545
1.10537	-0.335883	-0.292208	-0.259165	-0.259165	-0.259165	1.20472	-0.268034	4.92992	-0.195505	-0.195505	-0.280855	0.623523	0.702317	0.9387	0.978927	1.97213	0.916852	0.914096	1.42901	2.2586	-0.624509	0.12468	3.20468
-0.335883	-0.0301619	-0.292208	-0.160761	-0.160761	-0.259165	-0.181402	-0.268034	2.59084	-0.195505	-0.280855	-0.195505	1.30641	0.0719652	-0.0593582	1.93075	1.2893	-0.676413	2.08696	1.28598	-0.0585241	1.17909	-0.12505	1.51207
-0.335883	-0.335883	-0.292208	-0.160761	0.429669	-0.259165	-0.224718	-0.181402	-0.224718	-0.280855	5.52292	-0.280855	0.465935	0.570994	0.807376	0.440941	1.06169	-0.593646	0.828277	0.39918	0.170328	0.735129	0.873868	1.84504
-0.335883	-0.335883	-0.335883	-0.259165	-0.160761	-0.259165	-0.268034	-0.224718	-0.268034	-0.195505	-0.280855	-0.195505	1.98929	-0.453328	0.334612	0.585784	2.59288	-0.531571	0.370573	1.57205	-0.0585241	1.6508	0.513148	1.1236
-0.292208	-0.335883	-0.292208	-0.259165	-0.259165	-0.160761	-0.268034	1.63788	2.89405	-0.195505	-0.195505	-0.280855	0.150759	1.3852	0.255818	0.213332	2.44804	1.45484	1.68647	0.0272954	0.570819	0.0414366	0.207923	0.929363
-0.292208	-0.335883	-0.335883	-0.259165	-0.259165	0.626479	4.79997	-0.181402	-0.181402	-0.280855	-0.110156	-0.280855	1.54279	0.570994	-0.0593582	1.16515	0.668551	0.730626	0.656638	0.0272954	1.74368	-0.763247	1.67855	-0.263788
-0.292208	-0.292208	-0.204859	-0.259165	-0.259165	-0.259165	-0.268034	3.19727	-0.268034	-0.280855	-0.195505	-0.280855	0.439671	1.33267	0.544729	0.482325	0.42025	-0.324654	2.80212	1.34319	0.513606	2.20576	-0.12505	-0.569013
-0.335883	-0.292208	-0.335883	0.0360493	-0.259165	-0.259165	-0.268034	2.54752	1.55125	5.69362	-0.195505	-0.195505	2.35699	2.01555	5.03599	0.792701	0.854776	1.33069	-0.144344	0.999916	0.656638	1.87279	1.01261	-0.513518
-0.335883	1.58579	-0.335883	0.0360493	0.134454	-0.259165	1.76783	-0.268034	-0.224718	-0.0248061	-0.110156	-0.280855	0.0457005	0.255818	0.0457005	1.82729	-0.221195	1.35138	0.113115	0.856883	0.170328	0.929363	0.263418	1.7063
-0.292208	-0.248534	-0.292208	-0.160761	-0.259165	-0.160761	-0.268034	3.19727	-0.051453	-0.195505	-0.280855	-0.110156	1.12255	1.56905	1.49026	-0.552263	-0.117736	-0.200503	-0.573441	1.97254	-0.00131113	0.929363	2.70522	-0.513518
-0.292208	-0.292208	-0.292208	-0.160761	-0.160761	-0.259165	-0.0947693	0.165128	3.5438	-0.110156	-0.280855	-0.280855	1.30641	1.91049	0.439671	1.5376	1.78591	1.22723	3.05958	1.42901	1.28598	0.402157	0.374409	0.929363
5.51649	-0.335883	-0.335883	-0.259165	-0.160761	-0.259165	-0.051453	-0.268034	0.944821	-0.280855	-0.195505	-0.195505	1.64785	0.88617	0.702317	2.61358	1.86867	-0.138428	2.00114	2.22999	0.256147	1.0681	0.651886	0.735129
-0.335883	-0.335883	-0.292208	-0.160761	-0.259165	-0.160761	2.67747	-0.268034	-0.181402	-0.195505	-0.280855	-0.195505	0.4922	0.702317	1.46399	0.627167	0.461633	0.668551	0.713851	2.22999	-0.17295	1.92828	-0.0140588	0.4854
2.02253	-0.335883	-0.173854	2.59458	-0.259165	-0.259165	5.83956	-0.224718	-0.181402	-0.280855	-0.195505	-0.280855	0.964964	0.0982299	-0.532122	-0.655722	-0.0970443	1.66175	-0.373195	0.198934	0.370573	3.67639	1.40107	1.98378
0.799652	-0.292208	-0.331168	-0.259165	-0.160761	-0.259165	-0.268034	-0.268034	-0.268034	-0.280855	-0.280855	-0.110156	-0.532122	0.676053	0.203289	-0.117736	0.916852	0.378866	0.542212	0.656638	0.0845083	3.62089	1.29008	1.48432
-0.292208	-0.292208	-0.0951969	-0.259165	-0.259165	-0.259165	0.0784957	4.06359	-0.224718	-0.195505	-0.110156	-0.280855	0.0982299	0.124495	1.51652	0.047798	0.378866	0.916852	0.513606	0.256147	-0.00131113	0.513148	-0.596761	1.20684
-0.335883	-0.335883	-0.252511	-0.160761	-0.259165	-0.259165	-0.268034	1.98441	-0.224718	-0.0248061	-0.280855	-0.280855	1.43773	-0.0593582	0.150759	4.66206	1.86867	-0.200503	0.31336	0.856883	1.94393	2.03927	1.23459	0.679634
-0.335883	-0.335883	-0.173854	-0.259165	-0.259165	-0.160761	-0.268034	0.208444	-0.268034	-0.195505	0.231243	-0.280855	0.781111	0.518465	-0.29574	2.26182	0.296099	1.16515	-0.0585241	0.484999	0.713851	0.540895	0.762877	-0.180545
-0.0738363	-0.335883	-0.252511	-0.259165	-0.160761	-0.0623556	-0.399744	-0.224718	-0.051453	-0.280855	-0.280855	-0.0248061	0.912435	0.387141	0.912435	-0.0763526	0.89616	0.0891815	1.11434	1.85811	2.48745	4.92503	0.929363	1.29008
-0.117511	-0.292208	-0.331168	-0.259165	-0.259165	-0.160761	-0.399744	-0.268034	-0.224718	-0.280855	-0.280855	-0.280855	0.544729	-0.322005	2.40952	-0.179811	-0.676413	-0.324654	1.11434	0.0272954	2.28721	0.679634	0.152427	-0.263788
-0.248534	-0.292208	-0.331168	-0.241739	-0.160761	-0.160761	-0.399744	-0.181402	-0.268034	-0.268813	-0.280855	-0.195505	1.01749	0.623523	0.88617	0.5444	0.5444	0.461633	1.20016	-0.17295	1.88672	-0.12505	0.568643	1.01261
-0.335883	-0.335883	-0.331168	-0.141114	-0.160761	-0.160761	-0.399744	-0.224718	-0.268034	-0.374923	-0.195505	-0.110156	1.28014	0.88617	2.75096	0.916852	0.978927	-0.800564	2.02975	-0.230163	0.742458	1.17909	-0.097302	-0.263788
-0.292208	-0.335883	-0.252511	0.764509	-0.160761	0.0360493	-0.318583	-0.318583	-0.268034	-0.0565922	7.65667	-0.195505	1.12255	0.229553	0.334612	0.958235	0.668551	1.18584	5.63417	1.54344	-0.287376	0.0691843	2.09477	-0.596761
-0.292208	-0.331168	-0.252511	-0.191427	-0.259165	-0.259165	-0.399744	0.087223	-0.268034	-0.0565922	0.99939	-0.110156	0.728582	-0.190682	1.43773	-0.531571	1.20654	0.254715	-0.230163	0.713851	0.0845083	0.457652	0.873868	2.84396
0.319233	-0.331168	-0.331168	-0.141114	-0.160761	-0.259165	-0.399744	-0.237422	-0.399744	-0.374923	-0.195505	-0.280855	0.439671	0.88617	0.544729	2.3032	-0.75918	0.813393	-0.0299176	0.771064	1.20016	0.152427	0.346661	-0.12505
-0.292208	-0.331168	-0.331168	1.1167	-0.259165	-0.259165	-0.399744	-0.399744	-0.399744	-0.0565922	-0.195505	0.487292	1.67411	0.912435	-0.0593582	-0.862639	1.26861	-0.345345	0.742458	1.40041	1.05713	0.346661	-0.680004	1.6508
-0.292208	-0.331168	-0.331168	1.1167	-0.0623556	0.0360493	-0.318583	-0.156261	-0.399744	-0.268813	-0.280855	-0.195505	0.124495	0.203289	-0.505858	-0.0142773	0.461633	0.42025	2.2586	1.08574	-0.630654	2.15026	1.48432	2.3445
-0.335883	-0.331168	-0.173854	-0.141114	0.0360493	-0.160761	-0.318583	-0.399744	-0.399744	-0.162702	-0.280855	-0.280855	0.807376	0.728582	0.0719652	-0.15912	1.5376	0.047798	-0.0585241	-0.0871306	0.484999	1.48432	0.4854	0.624139
-0.173854	2.1072	-0.331168	-0.241739	-0.191427	-0.160761	-0.237422	-0.156261	-0.399744	-0.374923	-0.280855	-0.280855	1.54279	-0.269476	0.570994	1.30999	0.0891815	0.523708	0.39918	0.971309	1.68647	1.53981	2.53873	0.790625
-0.331168	-0.331168	-0.331168	-0.241739	-0.191427	-0.0623556	-0.399744	5.20038	-0.318583	-0.374923	-0.195505	-0.110156	1.20135	-0.00682882	-0.532122	-0.862639	0.19264	1.22723	1.94393	2.85934	1.8295	0.402157	0.291166	0.12468
-0.252511	-0.331168	-0.252511	-0.191427	-0.191427	-0.160761	-0.156261	-0.399744	-0.318583	-0.162702	-0.110156	-0.195505	0.991229	-0.0330935	0.88617	0.296099	2.17905	-0.676413	2.20139	0.370573	0.999916	0.901616	-0.680004	0.291166
0.0621169	-0.331168	0.140774	-0.241739	-0.241739	-0.160761	-0.156261	-0.237422	5.93083	-0.374923	-0.280855	-0.280855	0.387141	0.4922	-0.322005	0.0684897	0.0684897	0.213332	0.227541	1.45762	0.713851	0.12468	0.457652	1.81729
-0.331168	-0.252511	-0.173854	-0.241739	-0.141114	-0.160761	-0.318583	-0.318583	-0.156261	-0.374923	-0.280855	-0.195505	2.51458	1.22761	0.649788	0.440941	-0.28327	-0.138428	0.742458	2.80212	2.20139	1.48432	0.679634	0.263418
-0.173854	-0.331168	-0.252511	-0.241739	-0.241739	-0.160761	-0.318583	-0.318583	-0.399744	-0.268813	-0.268813	-0.268813	0.991229	0.150759	0.859906	0.316791	0.978927	1.26861	0.570819	1.48623	0.628032	0.540895	1.17909	0.651886
-0.331168	-0.252511	-0.331168	-0.191427	-0.241739	5.25151	-0.318583	-0.399744	-0.0750993	-0.268813	-0.0565922	-0.268813	0.413406	0.282083	-0.0330935	0.358174	0.89616	-0.614338	1.3718	2.02975	1.3718	0.679634	0.152427	-0.735499
-0.173854	-0.331168	-0.252511	-0.241739	-0.141114	-0.160761	-0.399744	-0.318583	-0.399744	0.0495182	3.44505	-0.162702	1.62158	-0.190682	0.0194359	-0.345345	0.503017	1.64106	1.02852	0.427786	1.8295	1.6508	2.37224	1.34558
-0.252511	0.140774	-0.331168	-0.141114	-0.241739	0.134454	-0.399744	-0.399744	-0.318583	-0.162702	-0.162702	-0.268813	0.781111	1.14882	-0.190682	1.24792	-0.428112	1.24792	0.570819	0.427786	1.02852	6.5344	1.51207	0.568643
-0.252511	-0.331168	-0.331168	0.261385	-0.241739	1.01607	2.03509	-0.318583	-0.237422	-0.162702	-0.374923	-0.268813	-0.558387	-0.0593582	2.33073	2.46873	1.24792	-0.490188	1.45762	1.40041	0.914096	1.15135	-0.680004	2.09477
-0.252511	-0.331168	-0.173854	-0.241739	-0.141114	-0.241739	-0.318583	0.00606183	-0.156261	0.155628	-0.268813	-0.268813	1.93676	-0.532122	-0.138152	0.399558	0.937543	0.772009	3.66032	2.51606	3.03098	1.51207	0.762877	0.818373
0.0621169	-0.331168	-0.173854	-0.191427	-0.241739	-0.141114	-0.399744	-0.399744	-0.399744	-0.268813	0.79229	-0.374923	0.150759	1.04376	1.14882	0.109873	0.109873	0.151257	0.484999	1.74368	2.57327	-0.569013	0.0691843	-0.097302
-0.173854	-0.331168	-0.331168	-0.241739	-0.191427	-0.241739	-0.318583	-0.318583	-0.156261	-0.268813	1.32284	0.58007	0.781111	0.387141	0.255818	-0.0970443	0.854776	-0.407421	0.942703	2.43024	1.31459	0.818373	-0.48577	1.37333
-0.331168	-0.331168	3.83765	-0.191427	-0.191427	-0.241739	-0.399744	-0.318583	-0.318583	-0.268813	-0.374923	0.0495182	1.33267	0.229553	1.72664	0.275407	1.86867	-0.800564	0.942703	-0.115737	1.74368	1.42882	0.346661	0.929363
-0.331168	-0.331168	4.15228	-0.241739	-0.241739	-0.241739	-0.399744	-0.156261	-0.399744	-0.268813	-0.268813	-0.268813	0.229553	-0.243211	0.807376	-0.428112	-0.241887	1.57899	0.742458	5.43392	1.97254	1.73405	1.04035	-0.097302
-0.331168	-0.173854	-0.252511	-0.191427	-0.241739	-0.241739	-0.399744	-0.237422	-0.399744	-0.268813	-0.268813	-0.162702	1.25388	3.01361	1.22761	-0.407421	-0.572955	-0.303962	2.02975	2.28721	1.17155	0.402157	-0.319284	0.568643
-0.331168	-0.252511	-0.331168	-0.241739	-0.241739	-0.141114	0.736512	-0.399744	-0.237422	-0.162702	-0.374923	-0.374923	0.282083	0.0457005	0.0457005	-0.324654	0.171948	-0.862639	0.427786	0.914096	1.31459	1.29008	-0.541265	0.790625
-0.331168	-0.331168	-0.331168	-0.0908019	-0.191427	-0.241739	15.589	-0.399744	-0.399744	-0.162702	-0.374923	-0.268813	0.807376	0.807376	0.623523	-0.200503	-0.779872	0.0684897	2.40163	-0.144344	2.51606	0.096932	1.01261	0.513148
-0.331168	-0.0951969	-0.331168	-0.241739	-0.191427	-0.0908019	-0.318583	-0.237422	-0.237422	-0.374923	-0.268813	-0.374923	2.40952	0.88617	-0.0330935	3.60678	0.875468	1.20654	0.771064	0.341967	-0.315982	-0.735499	0.679634	0.429905
-0.331168	-0.331168	-0.331168	-0.241739	-0.241739	-0.241739	-0.156261	-0.399744	-0.318583	-0.268813	-0.374923	-0.162702	1.35893	1.49026	1.46399	-0.469496	0.047798	-0.407421	0.742458	0.713851	2.91655	0.180175	0.596391	-0.0140588
18.8611	-0.331168	-0.0951969	-0.241739	-0.191427	-0.241739	0.168384	-0.318583	-0.318583	-0.162702	-0.162702	-0.268813	-0.0593582	-0.111888	0.465935	0.151257	0.234024	-0.717797	0.484999	3.37425	0.227541	-0.347031	0.152427	-0.569013
-0.331168	-0.0951969	-0.252511	-0.241739	-0.191427	-0.241739	2.4409	-0.318583	-0.318583	-0.374923	5.56725	0.0495182	-0.216946	-0.453328	-0.111888	-0.0142773	-0.531571	-0.386729	1.60065	1.20016	0.599425	0.513148	1.09585	1.34558
-0.331168	-0.331168	-0.0951969	-0.241739	-0.241739	-0.241739	-0.399744	3.00903	-0.237422	-0.268813	-0.162702	17.3455	0.413406	0.807376	0.0194359	0.834085	-0.0970443	-0.0556608	0.341967	0.88549	0.856883	0.346661	0.84612	0.235671
-0.331168	-0.252511	-0.331168	-0.191427	-0.241739	-0.191427	-0.237422	-0.237422	-0.237422	-0.374923	-0.162702	-0.268813	-0.584652	-0.216946	0.754847	-0.138428	-0.0970443	-0.303962	-0.487621	1.71508	1.8009	0.596391	0.624139	-0.208293
-0.173854	-0.331168	10.6021	-0.241739	-0.241739	-0.141114	-0.399744	-0.318583	-0.318583	-0.374923	0.261739	5.77948	0.544729	1.54279	0.0194359	-0.552263	-0.655722	-0.386729	0.284754	0.713851	2.34442	2.01152	0.762877	1.23459
-0.331168	-0.331168	-0.0951969	-0.241739	0.412322	-0.191427	-0.399744	-0.318583	-0.318583	-0.374923	-0.162702	-0.268813	0.177024	-0.479593	-0.0330935	0.772009	-0.0970443	-0.841947	-0.287376	0.570819	0.971309	1.37333	0.957111	-0.374779
-0.252511	-0.331168	-0.331168	-0.241739	-0.191427	-0.241739	-0.399744	-0.399744	-0.399744	0.0495182	-0.374923	-0.268813	0.255818	-0.427064	-0.505858	-0.738489	0.813393	-0.241887	1.25737	1.57205	0.513606	3.48215	2.03927	0.679634
-0.252511	-0.331168	-0.252511	-0.141114	-0.241739	-0.241739	-0.399744	-0.318583	-0.399744	-0.374923	0.473959	-0.268813	0.88617	0.465935	1.8317	0.358174	0.399558	1.10308	2.60188	0.113115	0.113115	0.735129	0.235671	0.457652
-0.01654	-0.331168	-0.173854	-0.191427	-0.191427	-0.191427	15.2644	-0.318583	-0.399744	-0.268813	-0.374923	-0.0565922	-0.479593	2.17314	1.43773	-0.717797	-0.779872	-0.717797	1.3718	-0.0585241	0.914096	-0.319284	1.29008	-0.12505
-0.331168	-0.252511	-0.331168	-0.0908019	1.87138	-0.191427	-0.156261	-0.318583	0.00606183	-0.268813	-0.374923	-0.268813	0.676053	0.623523	0.991229	-0.655722	-0.862639	0.00641444	-0.401802	0.599425	0.370573	0.0691843	-0.263788	1.20684
-0.331168	4.38825	-0.252511	-0.241739	-0.241739	-0.241739	-0.399744	-0.318583	-0.399744	-0.268813	-0.374923	-0.374923	0.177024	0.0719652	-0.269476	0.399558	0.772009	0.00641444	3.1168	1.31459	0.88549	-0.374779	1.6508	1.56756
-0.252511	6.27601	-0.331168	0.512947	-0.191427	-0.241739	-0.318583	-0.237422	6.09315	-0.374923	-0.268813	-0.374923	-0.532122	-0.322005	0.4922	0.275407	-0.717797	-0.63503	0.999916	1.25737	1.28598	0.984859	0.291166	-0.097302
-0.0951969	-0.173854	-0.173854	-0.241739	-0.191427	-0.241739	-0.399744	4.3076	-0.318583	-0.374923	-0.162702	-0.0565922	0.623523	-0.0856228	-0.164417	0.234024	-0.0763526	-0.697105	1.45762	1.97254	0.942703	3.62089	-0.458022	1.98378
3.83765	-0.331168	-0.252511	-0.141114	-0.191427	-0.241739	-0.237422	-0.318583	0.00606183	-0.268813	-0.268813	-0.374923	0.88617	0.912435	0.964964	-0.200503	-0.0970443	0.19264	2.77352	0.88549	-0.0585241	0.346661	-0.291536	-0.12505
-0.331168	-0.331168	-0.173854	-0.241739	-0.191427	-0.141114	-0.318583	-0.156261	-0.237422	-0.374923	-0.374923	0.155628	0.360877	1.20135	0.676053	0.316791	0.316791	-0.655722	-0.0871306	0.856883	1.05713	-0.12505	-0.402527	1.40107
-0.173854	-0.252511	-0.173854	-0.191427	-0.191427	-0.241739	-0.399744	11.2875	12.9107	-0.374923	-0.374923	-0.374923	2.88229	1.3852	1.28014	-0.0349691	0.171948	-0.821256	1.42901	1.34319	0.227541	-0.541265	1.95603	0.596391
-0.331168	-0.331168	-0.252511	-0.141114	-0.141114	-0.241739	-0.318583	0.736512	-0.399744	1.53506	-0.374923	-0.374923	0.623523	0.124495	-0.374534	0.19264	-0.862639	0.378866	0.79967	2.45885	1.14295	0.0691843	-0.236041	0.402157
-0.331168	-0.331168	-0.01654	-0.241739	-0.191427	-0.191427	-0.399744	-0.399744	-0.399744	-0.374923	-0.374923	-0.268813	1.80543	0.0457005	-0.243211	1.20654	2.53081	-0.862639	0.88549	0.542212	0.656638	1.23459	0.651886	0.957111
-0.173854	-0.252511	-0.252511	-0.191427	-0.241739	-0.241739	-0.0750993	-0.318583	-0.318583	-0.268813	-0.268813	-0.268813	-0.111888	-0.243211	-0.427064	-0.75918	0.047798	-0.676413	0.656638	0.542212	4.0322	-0.0695543	0.291166	0.624139
-0.252511	-0.252511	-0.331168	-0.191427	-0.241739	-0.241739	-0.318583	-0.399744	-0.399744	0.155628	-0.162702	1.21673	-0.111888	0.781111	0.4922	-0.717797	-0.593646	-0.28327	2.94516	2.48745	0.484999	1.29008	0.873868	1.23459
-0.331168	-0.331168	-0.331168	-0.241739	-0.0908019	-0.241739	-0.318583	-0.318583	-0.318583	-0.374923	-0.0565922	-0.162702	0.859906	-0.400799	0.124495	-0.303962	-0.862639	-0.572955	1.20016	1.48623	0.31336	0.180175	-0.430275	1.20684
-0.331168	-0.173854	-0.331168	-0.241739	-0.241739	-0.241739	0.330707	-0.318583	-0.318583	-0.374923	-0.268813	-0.268813	1.09629	0.728582	0.964964	-0.697105	0.378866	1.22723	0.484999	1.57205	0.79967	1.09585	0.402157	-0.430275
-0.331168	-0.331168	-0.252511	-0.241739	-0.241739	-0.191427	-0.399744	-0.318583	-0.399744	-0.374923	-0.0565922	0.0495182	1.04376	0.387141	-0.322005	0.482325	-0.572955	-0.28327	0.227541	0.771064	0.856883	0.096932	0.818373	0.402157
-0.331168	-0.252511	-0.331168	-0.241739	-0.241739	-0.191427	-0.399744	-0.399744	-0.399744	-0.374923	2.9145	5.56725	0.649788	0.334612	-0.00682882	-0.221195	-0.200503	0.482325	2.11557	0.914096	-0.573441	0.429905	0.957111	-0.458022
-0.252511	-0.252511	-0.252511	-0.191427	-0.191427	-0.191427	-0.318583	-0.399744	-0.237422	-0.0565922	13.4194	-0.374923	0.859906	0.203289	-0.374534	-0.0970443	1.041	0.254715	0.284754	1.74368	0.170328	0.180175	1.73405	-0.0695543
-0.0951969	-0.331168	-0.252511	-0.0908019	-0.241739	-0.241739	0.087223	-0.318583	-0.399744	-0.268813	-0.162702	-0.162702	-0.532122	-0.138152	0.360877	-0.800564	-0.15912	-0.655722	0.570819	0.628032	-0.230163	0.596391	0.762877	0.762877
-0.252511	-0.36522	-0.173854	-0.241739	-0.241739	2.62607	-0.399744	0.330707	-0.318583	-0.374923	-0.374923	-0.268813	1.54279	-0.479593	0.334612	0.171948	-0.428112	-0.63503	0.971309	0.656638	1.62926	-0.790995	0.291166	0.429905
-0.173854	-0.284864	-0.331168	2.92794	-0.191427	-0.0908019	-0.318583	-0.237422	12.9107	-0.374923	-0.374923	-0.268813	-0.374534	0.623523	0.334612	0.00641444	-0.179811	-0.800564	-0.630654	0.141721	1.28598	1.1236	0.735129	2.12252
-0.173854	-0.284864	-0.252511	-0.241739	-0.241739	-0.241739	-0.399744	0.493029	-0.399744	-0.374923	0.155628	-0.268813	-0.427064	2.82976	-0.269476	-0.0142773	-0.697105	-0.821256	-0.516228	0.742458	2.14418	0.12468	1.76179	0.596391
-0.252511	-0.204508	-0.331168	-0.191427	-0.241739	-0.191427	-0.399744	-0.237422	-0.237422	-0.374923	-0.268813	-0.374923	0.0982299	1.85796	-0.00682882	0.772009	-0.821256	0.709934	0.828277	0.771064	1.14295	1.56756	-0.402527	1.23459
-0.331168	-0.36522	-0.0951969	-0.191427	-0.241739	-0.241739	-0.237422	-0.318583	-0.399744	-0.268813	-0.268813	-0.374923	0.0719652	-0.0856228	0.387141	0.627167	-0.200503	0.234024	1.57205	1.34319	0.828277	-0.624509	0.790625	1.31783
8.79303	-0.36522	-0.331168	-0.241739	-0.191427	-0.241739	-0.399744	-0.399744	-0.399744	-0.162702	-0.374923	-0.374923	0.387141	0.518465	-0.532122	-0.510879	-0.28327	-0.614338	1.42901	0.0272954	0.828277	1.51207	-0.624509	1.01261
4.38825	0.0365601	-0.331168	-0.191427	-0.191427	-0.241739	-0.399744	-0.0750993	0.087223	-0.374923	-0.374923	-0.374923	0.807376	0.623523	0.387141	-0.490188	0.316791	3.5654	1.11434	5.51974	1.14295	0.180175	1.48432	-0.652256
-0.173854	-0.36522	0.0621169	-0.141114	-0.241739	-0.191427	-0.318583	0.00606183	-0.399744	-0.374923	-0.374923	0.261739	-0.00682882	0.124495	-0.0856228	-0.883331	0.0891815	-0.841947	1.17155	1.65787	0.284754	-0.624509	0.429905	-0.402527
-0.252511	-0.284864	-0.331168	0.36201	-0.241739	-0.191427	-0.399744	-0.237422	-0.318583	-0.162702	-0.374923	-0.374923	-0.400799	1.17508	0.88617	1.86867	-0.531571	0.482325	-0.115737	0.656638	0.0272954	1.26234	0.152427	1.1236
-0.331168	-0.36522	-0.331168	-0.241739	-0.241739	-0.241739	-0.318583	0.00606183	-0.399744	-0.374923	2.9145	-0.374923	-0.34827	0.649788	-0.532122	-0.200503	-0.490188	-0.469496	2.00114	2.17278	0.341967	1.59531	1.20684	2.39999
-0.331168	-0.36522	-0.0951969	-0.241739	-0.241739	-0.191427	-0.156261	-0.318583	-0.318583	1.42895	-0.374923	-0.0565922	0.255818	0.413406	-0.0593582	0.047798	-0.345345	-0.697105	0.856883	-0.00131113	2.22999	0.818373	-0.569013	-0.624509
-0.0951969	-0.204508	-0.331168	-0.241739	-0.191427	-0.191427	-0.399744	-0.237422	-0.237422	-0.374923	1.42895	-0.0565922	0.177024	1.22761	-0.269476	0.937543	-0.510879	-0.821256	-0.0299176	0.570819	1.45762	0.374409	0.596391	-0.291536
-0.252511	-0.36522	-0.252511	-0.241739	-0.241739	2.57576	-0.318583	-0.237422	-0.399744	0.0129738	0.58007	-0.162702	0.465935	-0.269476	-0.427064	0.358174	-0.303962	0.854776	2.31581	2.22999	0.484999	1.42882	0.207923	-0.430275
-0.331168	-0.124152	-0.331168	-0.141114	-0.241739	-0.191427	-0.399744	-0.399744	-0.399744	-0.1976	-0.374923	-0.268813	-0.138152	0.282083	0.570994	-0.0970443	-0.241887	-0.0349691	0.170328	0.88549	0.79967	0.374409	-0.513518	-0.48577
-0.252511	-0.043796	-0.331168	-0.241739	-0.263584	-0.241739	-0.399744	-0.318583	-0.399744	2.53986	1.42895	-0.0565922	-0.584652	-0.505858	-0.34827	-0.614338	-0.448804	0.42025	2.02975	-0.144344	1.74368	1.37333	-0.236041	-0.48577
-0.331168	-0.36522	-0.252511	-0.241739	-0.263584	-0.191427	-0.0750993	0.087223	-0.237422	-0.1976	-0.162702	-0.0565922	2.33073	-0.164417	0.124495	1.02031	-0.738489	0.565092	0.79967	0.685245	0.570819	-0.541265	0.346661	-0.12505
-0.252511	-0.36522	-0.331168	-0.241739	-0.263584	-0.241739	-0.318583	-0.318583	-0.156261	-0.267792	-0.374923	-0.268813	0.177024	0.229553	0.150759	0.337483	0.275407	-0.469496	-0.373195	0.370573	0.284754	1.26234	-0.180545	0.235671
-0.331168	-0.124152	-0.252511	-0.241739	-0.263584	-0.241739	-0.237422	15.102	-0.399744	-0.1976	-0.162702	-0.268813	0.124495	0.308347	-0.0593582	-0.717797	-0.448804	-0.448804	0.570819	0.771064	0.999916	0.346661	0.12468	-0.347031
-0.252511	-0.284864	-0.173854	-0.241739	-0.263584	-0.241739	6.25547	-0.399744	-0.399744	-0.267792	-0.268813	-0.267792	-0.427064	0.518465	1.14882	-0.241887	-0.448804	-0.821256	1.97254	0.542212	1.60065	1.31783	1.59531	0.402157
-0.252511	-0.204508	-0.01654	-0.241739	-0.263584	-0.241739	-0.318583	0.087223	-0.318583	-0.127409	-0.374923	-0.127409	0.150759	0.203289	-0.111888	-0.0763526	-0.75918	-0.0556608	0.599425	1.85811	0.771064	1.40107	1.56756	0.291166
-0.252511	-0.284864	-0.01654	-0.241739	-0.0975655	-0.141114	-0.399744	-0.318583	-0.399744	10.1907	-0.374923	-0.267792	0.702317	0.0194359	-0.243211	0.482325	-0.407421	-0.552263	0.284754	1.54344	0.513606	0.180175	-0.596761	-0.180545
-0.331168	-0.36522	-0.331168	-0.241739	-0.263584	-0.241739	-0.399744	0.087223	-0.399744	3.10139	-0.374923	-0.267792	0.623523	0.255818	0.0194359	-0.448804	-0.862639	0.234024	1.8009	0.284754	0.999916	0.707382	0.901616	-0.180545
-0.331168	-0.204508	-0.252511	0.0684532	-0.263584	-0.241739	-0.318583	-0.318583	-0.0750993	-0.267792	-0.162702	-0.1976	0.702317	1.25388	0.702317	4.5586	-0.614338	0.234024	0.484999	-0.25877	0.227541	-0.347031	-0.569013	0.957111
-0.252511	3.09009	-0.36522	-0.263584	-0.263584	-0.241739	-0.318583	-0.318583	-0.318583	-0.267792	-0.374923	-0.1976	1.51652	0.255818	-0.34827	0.461633	0.42025	0.234024	0.713851	1.20016	0.256147	0.957111	-0.319284	-0.12505
-0.252511	-0.284864	-0.36522	-0.0975655	-0.263584	-0.191427	-0.399744	-0.237422	0.173932	-0.267792	-0.374923	-0.127409	1.12255	-0.532122	0.150759	0.875468	-0.15912	-0.593646	5.3195	0.113115	1.22877	0.790625	-0.347031	1.51207
6.43333	-0.36522	-0.204508	-0.263584	0.0684532	-0.241739	-0.318583	-0.03645	0.0687412	-0.1976	-0.374923	2.68025	-0.505858	-0.00682882	-0.164417	-0.676413	-0.800564	-0.28327	0.170328	1.34319	1.45762	0.735129	-0.652256	0.235671
-0.252511	-0.36522	-0.043796	-0.263584	0.732528	-0.241739	-0.399744	0.121337	0.121337	3.24178	-0.268813	-0.267792	1.41146	-0.29574	-0.164417	0.689242	-0.531571	-0.75918	0.742458	0.713851	-0.516228	0.346661	-0.374779	0.957111
-0.331168	-0.36522	-0.284864	-0.263584	-0.263584	-0.0908019	-0.318583	0.0161456	-0.03645	-0.267792	-0.268813	-0.127409	-0.269476	1.54279	0.0719652	-0.531571	-0.614338	-0.883331	0.742458	0.513606	1.3718	-0.541265	-0.735499	0.180175
-0.331168	-0.284864	-0.36522	-0.263584	-0.263584	-0.241739	-0.156261	-0.0890456	0.226528	-0.1976	-0.268813	-0.0572176	1.12255	0.9387	0.282083	-0.75918	-0.676413	0.337483	1.45762	5.3195	0.942703	-0.263788	0.4854	0.984859
-0.252511	-0.36522	-0.204508	-0.0975655	-0.263584	-0.241739	-0.318583	0.121337	0.0687412	-0.267792	-0.374923	-0.267792	2.30446	0.203289	0.334612	-0.697105	0.503017	1.33069	-0.0871306	0.0559018	0.685245	0.374409	1.20684	2.23351
-0.331168	-0.124152	-0.36522	-0.263584	-0.0975655	-0.241739	-0.318583	-0.246832	-0.0890456	-0.267792	-0.162702	-0.0572176	0.964964	0.0982299	-0.505858	0.875468	-0.883331	-0.717797	0.227541	0.771064	-0.287376	0.929363	0.12468	1.29008
4.4669	0.197272	-0.36522	-0.263584	-0.0975655	-0.0908019	-0.399744	0.0161456	0.489506	-0.1976	-0.162702	-0.1976	3.01361	-0.427064	0.4922	0.337483	0.399558	-0.779872	0.370573	1.31459	0.227541	-0.0695543	-0.652256	0.318914
-0.331168	-0.36522	-0.204508	-0.263584	-0.263584	-0.191427	6.17431	-0.0890456	0.331719	-0.1976	-0.374923	-0.1976	0.0194359	-0.453328	-0.479593	-0.676413	-0.469496	-0.531571	1.71508	2.97376	0.856883	-0.652256	0.402157	2.23351
-0.284864	8.63466	-0.204508	-0.263584	-0.263584	-0.241739	-0.237422	-0.194237	-0.03645	0.0129738	-0.374923	-0.1976	0.0982299	0.0457005	1.01749	-0.904023	-0.779872	-0.655722	1.34319	0.484999	0.88549	3.12143	-0.596761	-0.569013
-0.36522	-0.284864	-0.204508	-0.263584	-0.263584	-0.241739	0.121337	0.0687412	0.121337	-0.267792	-0.268813	-0.1976	2.88229	-0.374534	-0.505858	-0.221195	0.275407	0.171948	-0.0871306	3.34565	1.17155	-0.680004	0.0414366	1.42882
-0.284864	-0.36522	-0.36522	-0.263584	-0.263584	-0.241739	0.279124	0.121337	-0.141641	0.714887	-0.374923	-0.267792	1.70038	0.177024	0.676053	1.30999	0.316791	1.041	0.341967	1.45762	0.971309	-0.097302	-0.569013	0.318914
-0.284864	-0.043796	-0.284864	-0.263584	-0.263584	-0.191427	0.331719	-0.141641	-0.141641	-0.267792	-0.374923	-0.267792	0.255818	0.807376	0.9387	-0.904023	0.772009	0.0271062	0.170328	0.656638	-0.201557	5.3135	-0.458022	-0.0140588
-0.204508	-0.36522	-0.284864	1.3966	-0.0975655	-0.263584	-0.299428	0.0161456	-0.03645	-0.267792	-0.268813	-0.1976	0.781111	0.334612	-0.400799	0.999619	0.19264	-0.738489	-0.401802	0.88549	0.942703	0.901616	-0.680004	0.263418
-0.204508	-0.284864	-0.36522	-0.263584	-0.263584	11.8558	0.121337	-0.141641	0.121337	-0.267792	-0.268813	-0.127409	1.91049	0.4922	-0.00682882	-0.510879	-0.779872	0.565092	0.341967	0.828277	0.227541	2.51098	0.0136889	0.762877
-0.36522	-0.36522	-0.36522	-0.263584	1.89466	-0.0975655	-0.03645	-0.03645	-0.03645	-0.127409	-0.374923	0.0129738	-0.479593	1.49026	0.124495	-0.262578	-0.676413	-0.138428	0.141721	1.14295	0.656638	0.679634	-0.180545	0.984859
-0.36522	-0.36522	-0.284864	-0.263584	-0.263584	-0.0975655	0.173932	-0.0890456	1.06806	2.11871	-0.0565922	7.87441	0.177024	1.30641	0.308347	-0.0349691	1.33069	0.337483	0.914096	0.256147	0.456393	-0.541265	0.429905	0.84612
-0.284864	-0.284864	-0.204508	0.0684532	-0.263584	-0.0975655	0.173932	-0.03645	0.279124	0.223548	0.155628	7.9446	0.255818	0.0719652	1.41146	-0.0970443	1.49622	-0.676413	-0.144344	1.77229	0.971309	0.901616	0.318914	2.15026
-0.36522	-0.36522	-0.36522	-0.263584	-0.0975655	-0.263584	0.0161456	0.121337	0.121337	1.55718	-0.0565922	-0.267792	1.04376	-0.0330935	0.387141	0.316791	-0.179811	-0.63503	0.0845083	0.685245	0.0845083	-0.458022	-0.541265	-0.180545
-0.36522	-0.36522	1.00083	-0.0975655	-0.0975655	-0.0975655	0.279124	0.0161456	-0.03645	-0.1976	-0.268813	-0.1976	-0.00682882	0.177024	-0.190682	-0.0556608	0.047798	-0.200503	-0.0585241	0.656638	-0.0299176	-0.680004	1.29008	1.09585
-0.36522	-0.284864	-0.36522	-0.263584	-0.0975655	-0.263584	-0.141641	0.0161456	0.0161456	4.29465	-0.267792	-0.1976	-0.190682	0.177024	2.43579	-0.0763526	-0.0349691	-0.593646	0.79967	-0.230163	-0.115737	0.0136889	1.76179	1.45657
-0.36522	-0.284864	-0.284864	-0.263584	-0.263584	-0.263584	0.0161456	-0.0890456	0.0161456	-0.127409	-0.1976	-0.1976	-0.453328	2.12061	1.54279	-0.862639	-0.366037	0.254715	0.570819	0.856883	2.34442	-0.0418066	1.40107	0.513148
-0.043796	7.34897	-0.36522	-0.263584	-0.263584	-0.0975655	-0.03645	-0.194237	-0.03645	-0.267792	-0.267792	-0.267792	-0.111888	0.781111	1.51652	-0.572955	0.047798	-0.655722	-0.201557	0.370573	0.88549	0.596391	-0.180545	1.1236
-0.284864	-0.36522	-0.36522	-0.0975655	0.234472	-0.0975655	0.0161456	-0.141641	-0.194237	-0.267792	7.45326	-0.267792	-0.584652	0.0982299	-0.0593582	1.41345	-0.510879	-0.448804	0.370573	-0.459015	-0.373195	-0.402527	1.26234	0.12468
-0.284864	5.09899	-0.36522	-0.263584	-0.263584	-0.0975655	-0.03645	-0.352024	-0.03645	-0.1976	-0.267792	-0.267792	-0.243211	-0.190682	0.229553	0.503017	-0.15912	0.709934	-0.487621	-0.687867	-0.25877	0.540895	1.09585	0.929363
-0.36522	-0.284864	-0.284864	-0.263584	-0.263584	-0.0975655	0.226528	-0.141641	0.279124	-0.1976	-0.267792	-0.1976	-0.584652	-0.453328	-0.584652	-0.779872	-0.179811	0.503017	0.0559018	-0.287376	-0.00131113	0.0136889	-0.763247	-0.652256
-0.204508	-0.36522	-0.36522	-0.263584	-0.263584	-0.0975655	0.173932	-0.352024	-0.03645	2.39948	-0.1976	-0.267792	-0.610916	-0.584652	-0.374534	-0.490188	-0.138428	0.585784	-0.74508	0.39918	0.198934	0.235671	0.790625	-0.458022
-0.36522	-0.284864	-0.36522	0.0684532	-0.0975655	0.0684532	-0.0890456	-0.352024	0.699888	-0.267792	-0.1976	-0.267792	-0.610916	-0.29574	-0.610916	-0.469496	0.978927	0.482325	-0.630654	-0.74508	0.971309	-0.624509	-0.236041	-0.0418066
0.0365601	0.599053	-0.36522	-0.263584	-0.263584	-0.0975655	-0.03645	2.01478	-0.299428	-0.267792	3.66292	-0.267792	-0.322005	-0.269476	-0.610916	-0.0349691	-0.241887	2.15836	1.68647	-0.459015	0.227541	-0.374779	0.790625	1.26234
-0.284864	-0.36522	-0.36522	-0.263584	-0.0975655	-0.263584	-0.194237	-0.352024	0.331719	-0.267792	-0.1976	-0.127409	-0.584652	-0.532122	-0.216946	-0.324654	-0.841947	-0.28327	-0.687867	0.141721	0.713851	-0.707752	0.180175	1.45657
-0.36522	3.17045	-0.36522	-0.0975655	-0.263584	-0.263584	-0.03645	-0.299428	0.331719	-0.267792	-0.267792	-0.127409	0.597259	0.255818	0.859906	0.171948	-0.676413	-0.241887	0.599425	-0.430408	-0.516228	-0.263788	-0.735499	0.0136889
-0.36522	1.72404	-0.284864	-0.263584	-0.263584	-0.0975655	-0.0890456	-0.352024	-0.299428	-0.267792	-0.0572176	7.17249	-0.532122	-0.216946	-0.532122	-0.821256	-0.345345	-0.841947	-0.687867	1.45762	0.88549	0.152427	-0.735499	-0.291536
2.76867	-0.284864	0.518697	-0.263584	-0.0975655	0.0684532	0.173932	-0.246832	-0.299428	-0.267792	-0.267792	-0.1976	-0.138152	-0.453328	-0.453328	-0.448804	1.68245	-0.469496	0.0559018	-0.00131113	0.570819	0.707382	0.374409	1.7063
-0.284864	-0.36522	-0.36522	-0.263584	-0.0975655	-0.263584	-0.03645	-0.352024	4.59196	-0.127409	-0.1976	-0.1976	0.0457005	0.0719652	-0.610916	-0.697105	0.5444	0.751318	-0.373195	0.39918	0.170328	-0.0140588	-0.680004	0.374409
1.64368	-0.36522	-0.284864	0.0684532	-0.263584	-0.263584	0.0161456	-0.352024	0.594697	-0.267792	-0.1976	-0.1976	1.12255	-0.532122	-0.610916	-0.552263	-0.15912	0.854776	0.0845083	0.942703	1.42901	-0.0695543	0.513148	1.01261
-0.36522	-0.284864	-0.284864	-0.263584	-0.0975655	-0.0975655	-0.246832	-0.299428	2.64593	-0.267792	3.0312	-0.267792	1.30641	-0.427064	-0.322005	-0.324654	-0.345345	0.337483	-0.344589	-0.115737	-0.00131113	0.291166	-0.236041	-0.236041
2.92938	-0.36522	-0.284864	-0.263584	-0.0975655	-0.0975655	-0.299428	-0.352024	-0.352024	-0.127409	-0.267792	-0.267792	0.964964	-0.216946	-0.610916	-0.386729	-0.428112	-0.28327	-0.687867	0.942703	-0.0871306	0.096932	1.59531	0.152427
-0.36522	-0.36522	-0.204508	-0.0975655	0.0684532	0.0684532	-0.194237	-0.352024	-0.0890456	-0.127409	1.97833	-0.267792	-0.610916	-0.610916	-0.584652	2.86188	-0.63503	-0.490188	0.0845083	0.341967	0.341967	-0.347031	-0.513518	0.540895
0.759765	-0.36522	-0.36522	-0.263584	-0.263584	-0.0975655	-0.352024	-0.299428	-0.352024	-0.1976	-0.267792	-0.0572176	0.413406	-0.479593	-0.584652	-0.841947	-0.407421	-0.800564	0.484999	-0.716473	-0.630654	0.596391	0.12468	3.09369
-0.043796	-0.284864	-0.36522	-0.263584	0.0684532	0.234472	-0.352024	-0.246832	2.17257	-0.1976	-0.267792	2.04852	-0.532122	-0.374534	0.387141	-0.800564	-0.63503	-0.179811	-0.630654	0.427786	0.39918	-0.790995	-0.319284	0.0414366
-0.36522	-0.36522	-0.36522	-0.0975655	-0.263584	-0.263584	-0.299428	-0.299428	3.11929	-0.1976	-0.267792	-0.267792	0.0457005	-0.427064	-0.322005	-0.821256	-0.117736	-0.75918	0.999916	-0.315982	-0.459015	0.291166	0.318914	-0.0695543
-0.36522	0.116916	-0.36522	-0.0975655	-0.263584	-0.263584	-0.299428	-0.299428	-0.352024	-0.127409	-0.267792	-0.267792	-0.584652	-0.505858	-0.0856228	-0.510879	-0.448804	0.378866	-0.716473	-0.459015	1.31459	-0.0418066	0.624139	0.235671
-0.204508	-0.36522	-0.204508	-0.263584	-0.263584	-0.263584	-0.299428	-0.246832	-0.299428	-0.1976	-0.1976	1.62737	-0.532122	-0.610916	0.124495	-0.0142773	0.0271062	0.151257	-0.544834	0.0559018	0.141721	-0.652256	0.0414366	1.20684
-0.36522	-0.25203	-0.36522	-0.263584	-0.263584	-0.0975655	-0.194237	-0.352024	-0.299428	-0.267792	-0.267792	-0.267792	-0.610916	-0.0856228	-0.584652	-0.862639	-0.75918	-0.407421	-0.115737	0.628032	-0.230163	-0.0418066	-0.569013	0.624139
-0.36522	-0.121274	-0.36522	-0.0975655	-0.263584	-0.0975655	-0.352024	2.27776	-0.299428	-0.267792	-0.127409	-0.267792	0.150759	-0.584652	-0.610916	0.482325	-0.28327	0.275407	1.97254	-0.602047	0.88549	-0.652256	-0.624509	-0.652256
-0.284864	-0.121274	-0.36522	-0.263584	-0.0975655	-0.263584	-0.352024	-0.352024	-0.352024	-0.267792	-0.1976	-0.127409	0.9387	-0.610916	0.807376	-0.200503	-0.490188	0.834085	-0.65926	-0.716473	0.284754	-0.569013	0.180175	1.81729
-0.36522	-0.25203	-0.36522	-0.263584	-0.263584	-0.0975655	-0.352024	-0.352024	2.59333	-0.127409	0.0831651	-0.267792	-0.400799	-0.400799	-0.610916	0.565092	0.151257	-0.490188	-0.716473	-0.00131113	0.713851	0.790625	0.984859	-0.291536
0.599053	-0.25203	-0.36522	-0.0975655	-0.263584	0.0684532	-0.299428	-0.352024	5.43349	-0.267792	-0.1976	-0.127409	0.4922	-0.584652	-0.610916	0.751318	-0.366037	-0.593646	-0.74508	-0.401802	-0.230163	0.429905	0.0414366	-0.0695543
1.32226	-0.25203	-0.284864	-0.0975655	-0.0975655	-0.0975655	1.01546	5.17051	-0.352024	-0.267792	-0.1976	-0.127409	-0.34827	-0.558387	-0.610916	-0.904023	0.0684897	-0.614338	-0.459015	-0.65926	0.198934	-0.097302	-0.48577	0.429905
-0.284864	0.00948234	-0.284864	-0.263584	-0.263584	-0.263584	-0.299428	-0.352024	-0.299428	-0.267792	-0.0572176	-0.267792	1.96302	-0.505858	-0.610916	-0.0142773	0.047798	1.45484	-0.74508	-0.74508	0.39918	0.790625	0.180175	0.374409
-0.36522	-0.25203	1.2419	-0.263584	0.0684532	-0.0975655	-0.246832	0.0687412	-0.352024	-0.267792	-0.1976	-0.1976	-0.610916	-0.584652	-0.111888	-0.862639	-0.552263	-0.862639	0.341967	1.28598	-0.573441	-0.624509	0.291166	-0.680004
-0.204508	-0.25203	-0.284864	0.234472	-0.0975655	-0.0975655	-0.299428	1.38363	-0.352024	-0.186014	-0.1976	-0.267792	-0.584652	-0.532122	-0.584652	0.047798	-0.15912	0.585784	-0.74508	-0.459015	-0.201557	0.0136889	-0.430275	0.291166
-0.36522	-0.25203	-0.284864	-0.0975655	-0.263584	0.0684532	-0.352024	-0.0890456	-0.352024	10.7362	-0.267792	-0.267792	-0.374534	-0.584652	-0.584652	0.42025	0.42025	-0.262578	-0.401802	-0.573441	1.57205	0.12468	0.0691843	0.735129
3.41152	-0.121274	-0.284864	-0.263584	-0.0975655	0.0684532	-0.141641	1.33104	-0.246832	-0.314511	-0.267792	4.71579	-0.610916	0.702317	-0.322005	0.047798	-0.386729	-0.821256	-0.687867	0.256147	-0.0299176	-0.0418066	0.12468	1.17909
-0.204508	-0.25203	-0.36522	-0.263584	-0.0975655	-0.263584	-0.352024	-0.352024	-0.246832	-0.186014	-0.267792	-0.267792	0.0457005	-0.505858	-0.558387	3.91716	-0.655722	-0.552263	-0.74508	-0.74508	-0.144344	-0.541265	1.1236	1.04035
-0.284864	-0.25203	-0.284864	-0.263584	-0.263584	-0.263584	-0.299428	-0.299428	-0.352024	-0.314511	-0.127409	4.71579	-0.216946	0.465935	0.360877	0.503017	0.0891815	0.254715	-0.74508	0.198934	1.65787	-0.48577	-0.0695543	-0.458022
-0.36522	0.140239	-0.284864	-0.0975655	-0.263584	-0.263584	-0.299428	0.0161456	-0.299428	0.0709791	-0.1976	-0.127409	-0.584652	-0.584652	-0.453328	0.337483	-0.469496	0.337483	-0.230163	-0.25877	-0.201557	-0.707752	0.540895	-0.430275
-0.284864	-0.121274	-0.36522	0.0684532	-0.263584	-0.0975655	-0.299428	-0.299428	-0.352024	-0.314511	-0.127409	-0.127409	-0.0856228	0.702317	-0.111888	-0.717797	-0.0556608	0.234024	-0.716473	-0.74508	-0.602047	1.15135	1.31783	0.457652
3.17045	0.00948234	-0.204508	-0.263584	-0.263584	0.0684532	-0.246832	-0.246832	-0.352024	0.456469	-0.0572176	-0.267792	0.203289	-0.453328	-0.584652	-0.738489	-0.593646	-0.324654	-0.0871306	-0.315982	-0.573441	0.0414366	0.984859	-0.402527
-0.204508	-0.121274	-0.284864	-0.263584	0.0684532	-0.0975655	-0.299428	-0.352024	-0.352024	-0.186014	4.01388	-0.267792	0.702317	-0.584652	-0.0593582	-0.490188	0.047798	-0.28327	-0.74508	-0.373195	-0.373195	0.180175	-0.0418066	-0.596761
-0.36522	-0.25203	-0.36522	-0.0975655	-0.263584	-0.263584	0.489506	-0.0890456	1.96218	-0.314511	-0.267792	-0.267792	-0.610916	-0.505858	-0.505858	2.25507	0.939796	0.939796	-0.74508	-0.74508	-0.0299176	-0.513518	2.26125	0.12468
-0.204508	-0.25203	0.599053	-0.263584	-0.263584	-0.263584	-0.299428	-0.194237	1.7518	-0.314511	-0.267792	-0.1976	0.0982299	-0.584652	-0.400799	1.81665	0.939796	0.720583	0.0845083	-0.716473	-0.25877	0.818373	-0.180545	3.17693
-0.284864	2.88612	-0.043796	-0.301541	-0.216594	-0.263584	12.0605	0.173932	-0.299428	-0.314511	-0.267792	-0.267792	-0.584652	0.334612	-0.532122	1.59743	-0.265873	1.81665	-0.74508	0.542212	0.141721	-0.680004	0.207923	-0.291536
4.93828	-0.121274	-0.284864	-0.301541	-0.216594	-0.263584	3.75043	-0.352024	-0.299428	-0.186014	-0.127409	-0.267792	4.12181	1.32962	1.7285	0.172552	3.02231	1.26861	-0.25877	-0.201557	0.484999	3.04454	2.3532	6.69879
-0.36522	-0.121274	-0.36522	-0.301541	-0.216594	-0.263584	-0.352024	-0.141641	-0.352024	-0.186014	-0.1976	-0.1976	0.232683	0.332404	0.631568	-0.156267	2.6935	1.59743	-0.430408	0.0559018	-0.487621	2.05691	5.01981	1.46433
-0.36522	-0.121274	-0.25203	-0.301541	-0.301541	-0.263584	-0.0890456	-0.160518	-0.352024	-0.186014	-0.267792	-0.267792	2.52627	1.7285	0.432126	-0.265873	5.43365	2.6935	-0.74508	0.198934	0.942703	0.772988	1.56309	3.34083
-0.36522	0.00948234	-0.25203	-0.301541	-0.216594	-0.263584	-0.246832	-0.306223	-0.352024	-0.0575176	-0.267792	-0.1976	1.13017	0.930732	0.332404	3.67995	4.22798	-0.0466604	-0.716473	-0.716473	0.170328	4.2297	3.73589	2.15567
-0.36522	-0.25203	-0.121274	-0.216594	-0.301541	-0.263584	-0.352024	-0.306223	-0.246832	-0.186014	-0.267792	-0.127409	1.82822	1.82822	1.7285	-0.156267	-0.265873	-0.0466604	-0.716473	0.0559018	-0.487621	0.674224	6.10621	3.34083
7.18825	-0.25203	-0.121274	-0.216594	-0.216594	-0.0975655	0.80508	-0.160518	-0.141641	-0.0575176	-0.267792	-0.267792	0.73129	2.32683	0.631568	0.172552	0.720583	0.172552	-0.687867	0.0845083	0.341967	1.36557	3.34083	0.575461
-0.36522	-0.25203	-0.25203	-0.301541	-0.131647	-0.263584	-0.141641	-0.23337	3.17188	-0.186014	-0.267792	-0.267792	3.32404	3.22432	0.631568	0.720583	0.501371	0.83019	-0.201557	0.170328	1.68647	1.56309	1.56309	3.4396
-0.204508	-0.121274	-0.25203	-0.301541	-0.301541	-0.0975655	-0.352024	-0.306223	-0.299428	-0.314511	-0.127409	-0.1976	0.831011	4.22154	1.82822	0.720583	3.02231	-0.265873	-0.687867	-0.401802	-0.716473	3.34083	5.11858	3.53836
-0.204508	0.00948234	0.00948234	0.0382461	-0.301541	-0.263584	-0.352024	0.203745	-0.352024	-0.314511	-0.1976	-0.267792	3.52349	2.52627	1.52906	2.36468	-0.156267	3.67995	-0.74508	-0.716473	-0.0585241	1.16804	0.180408	3.14331
-0.36522	-0.121274	-0.121274	-0.301541	-0.216594	0.0684532	-0.141641	-0.306223	-0.352024	-0.186014	-0.1976	-0.1976	5.31847	2.42655	3.52349	2.8031	0.172552	-0.265873	-0.687867	-0.687867	0.141721	1.85938	1.06928	2.94578
-0.284864	-0.121274	-0.121274	-0.301541	-0.216594	-0.263584	-0.246832	2.24362	-0.352024	-0.314511	-0.1976	1.48444	1.03045	3.22432	1.92795	-0.265873	-0.265873	-0.156267	-0.25877	0.0845083	0.341967	0.180408	5.11858	-0.214646
-0.124152	0.00948234	0.00948234	-0.301541	0.0382461	-0.0975655	-0.352024	-0.306223	-0.0890456	-0.314511	-0.1976	-0.314511	8.31011	3.02488	1.03045	1.15901	1.70704	-0.265873	-0.687867	-0.0871306	-0.487621	0.476698	0.575461	4.32847
-0.36522	-0.25203	-0.25203	-0.301541	-0.216594	0.0684532	-0.352024	-0.23337	0.0161456	-0.314511	-0.127409	0.0709791	1.7285	1.82822	3.72293	2.47428	0.391765	2.6935	-0.716473	0.370573	-0.716473	0.575461	5.41487	1.36557
4.85793	-0.25203	-0.25203	-0.301541	-0.216594	-0.263584	-0.160518	-0.23337	-0.352024	-0.314511	-0.267792	-0.186014	2.22711	0.232683	2.92516	2.91271	-0.265873	0.939796	-0.74508	-0.74508	-0.687867	-0.017119	2.3532	4.32847
-0.284864	-0.121274	-0.121274	-0.131647	-0.301541	-0.0975655	-0.306223	-0.23337	-0.0890456	-0.186014	-0.1976	-0.0575176	0.132962	2.12739	3.72293	5.21444	2.14546	0.282158	-0.287376	-0.716473	-0.487621	2.05691	2.05691	3.63712
4.13472	-0.121274	0.00948234	-0.301541	-0.301541	-0.263584	-0.306223	6.83333	-0.352024	-0.186014	-0.1976	-0.314511	1.13017	1.7285	3.1246	3.24153	-0.156267	0.172552	-0.74508	-0.115737	-0.144344	3.14331	3.63712	-0.313409
-0.284864	0.00948234	0.140239	-0.301541	-0.216594	-0.263584	-0.160518	-0.160518	-0.194237	-0.314511	-0.127409	-0.314511	4.42098	1.92795	3.52349	3.13192	0.391765	1.59743	-0.716473	-0.315982	0.284754	3.83465	0.871751	2.64949
2.28653	0.00948234	-0.25203	-0.216594	-0.216594	-0.263584	-0.306223	-0.306223	-0.194237	7.90928	-0.0572176	-0.0575176	0.531847	1.2299	0.831011	-0.156267	-0.0466604	1.59743	-0.602047	-0.716473	0.513606	1.06928	5.80992	1.56309
-0.124152	-0.25203	-0.121274	-0.216594	-0.301541	-0.0975655	-0.306223	-0.23337	1.54142	2.89791	-0.1976	-0.314511	3.52349	8.11067	-0.664809	0.501371	0.501371	-0.0466604	-0.74508	-0.65926	-0.573441	0.180408	0.871751	1.16804
6.30434	-0.121274	-0.121274	-0.301541	-0.216594	-0.263584	-0.23337	-0.306223	0.857675	-0.314511	-0.1976	-0.314511	5.21875	3.52349	4.42098	0.391765	-0.156267	0.391765	-0.74508	-0.74508	-0.344589	5.3161	4.03218	2.15567
-0.36522	0.140239	-0.25203	-0.301541	-0.216594	-0.263584	-0.23337	-0.306223	-0.299428	-0.314511	-0.1976	-0.186014	2.42655	2.12739	2.92516	0.610977	0.83019	-0.265873	-0.74508	0.39918	-0.516228	1.85938	6.50126	3.93341
-0.36522	-0.25203	-0.121274	-0.216594	-0.216594	-0.263584	-0.160518	-0.306223	-0.352024	-0.314511	-0.267792	-0.314511	1.52906	1.92795	2.92516	-0.265873	4.00877	-0.0466604	-0.17295	-0.544834	0.484999	6.4025	5.90868	2.15567
-0.284864	-0.25203	-0.121274	-0.216594	4.96515	-0.0975655	-0.306223	-0.160518	1.87935	-0.314511	1.69757	-0.314511	4.42098	5.71736	0.531847	2.25507	-0.265873	1.48783	-0.716473	0.370573	-0.716473	1.85938	3.63712	0.674224
-0.36522	-0.25203	0.00948234	-0.301541	-0.216594	-0.0975655	4.4292	-0.306223	-0.306223	-0.186014	-0.267792	-0.186014	6.11624	3.02488	0.232683	4.11838	1.0494	0.282158	-0.716473	0.284754	-0.0585241	2.05691	5.80992	0.377934
-0.25203	-0.25203	-0.121274	-0.301541	-0.301541	-0.263584	-0.23337	-0.306223	-0.160518	-0.186014	-0.1976	-0.186014	1.03045	1.42934	1.52906	0.610977	-0.265873	-0.0466604	-0.459015	0.0272954	0.513606	5.61239	6.10621	4.32847
-0.121274	-0.121274	-0.121274	-0.216594	-0.301541	-0.0467006	9.23747	-0.306223	-0.306223	-0.0575176	-0.267792	-0.314511	0.531847	0.232683	0.332404	6.2009	-0.265873	0.282158	-0.115737	-0.602047	0.113115	2.74825	1.56309	4.13094
1.05553	-0.25203	-0.25203	-0.216594	-0.301541	2.92643	-0.160518	-0.306223	-0.306223	5.85333	-0.314511	-0.314511	0.73129	1.03045	0.132962	0.720583	-0.265873	-0.0466604	-0.74508	1.65787	2.37303	2.15567	6.79755	0.476698
-0.25203	-0.121274	-0.121274	-0.301541	-0.301541	-0.216594	-0.306223	-0.306223	-0.306223	-0.186014	-0.186014	-0.314511	1.7285	2.12739	1.52906	0.0629458	-0.156267	1.92625	-0.74508	0.370573	-0.716473	5.41487	-0.214646	6.69879
-0.121274	-0.121274	-0.25203	-0.301541	-0.216594	-0.301541	-0.23337	-0.0148124	-0.306223	-0.314511	-0.186014	-0.314511	2.72572	3.02488	0.531847	0.501371	3.67995	2.36468	-0.716473	-0.687867	0.341967	5.51363	2.15567	3.34083
-0.121274	-0.121274	-0.121274	-0.301541	-0.216594	-0.301541	-0.23337	-0.23337	-0.160518	-0.186014	-0.186014	7.39529	0.930732	-0.565087	0.930732	2.03586	2.14546	-0.265873	0.39918	-0.315982	-0.115737	0.279171	2.3532	5.11858
0.00948234	-0.25203	-0.25203	-0.301541	-0.301541	-0.301541	-0.160518	-0.306223	4.21064	-0.314511	-0.314511	-0.314511	3.1246	1.52906	0.73129	0.0629458	0.83019	5.10483	0.427786	-0.573441	0.31336	4.92105	4.82228	3.4396
-0.121274	-0.121274	2.3631	-0.301541	-0.301541	-0.301541	-0.23337	-0.23337	0.203745	-0.0575176	-0.314511	-0.314511	3.1246	-0.365645	1.13017	2.36468	0.391765	2.03586	-0.65926	-0.201557	-0.602047	0.180408	-0.017119	0.871751
0.00948234	-0.25203	5.76276	-0.216594	-0.131647	-0.301541	-0.306223	-0.23337	0.203745	-0.0575176	-0.0575176	0.0709791	1.03045	4.91958	0.332404	1.0494	1.48783	0.391765	-0.687867	-0.0585241	1.42901	0.279171	0.871751	6.69879
-0.121274	-0.25203	-0.25203	-0.301541	-0.301541	-0.301541	0.495156	-0.23337	-0.160518	-0.314511	-0.0575176	0.327972	1.42934	0.132962	0.831011	3.24153	0.610977	3.46074	-0.487621	-0.315982	-0.115737	5.61239	0.772988	2.05691
-0.25203	-0.121274	-0.25203	-0.216594	-0.301541	-0.216594	-0.23337	-0.306223	-0.23337	8.55176	-0.186014	-0.0575176	0.73129	-0.265923	4.72014	0.610977	-0.265873	-0.265873	-0.716473	-0.630654	-0.344589	-0.214646	1.2668	2.45196
-0.25203	-0.121274	-0.25203	-0.301541	-0.301541	-0.131647	-0.306223	-0.306223	-0.306223	-0.186014	-0.186014	0.0709791	4.81986	0.73129	0.332404	1.81665	0.0629458	2.03586	-0.716473	-0.487621	-0.573441	4.03218	6.50126	3.63712
-0.25203	-0.25203	6.80882	-0.131647	-0.301541	-0.216594	0.203745	5.66769	-0.306223	-0.314511	10.7362	0.0709791	0.132962	3.22432	0.132962	-0.156267	0.83019	3.35113	-0.74508	-0.687867	-0.573441	2.74825	3.93341	0.279171
-0.25203	-0.25203	0.140239	0.20814	-0.216594	-0.216594	-0.160518	1.00512	-0.23337	0.327972	-0.0575176	-0.314511	0.432126	-0.0664809	-0.0664809	0.83019	-0.156267	0.0629458	-0.716473	-0.716473	-0.487621	2.25444	1.06928	5.90868
-0.25203	-0.25203	-0.121274	-0.131647	-0.301541	-0.216594	6.97904	-0.160518	-0.306223	-0.314511	-0.186014	-0.186014	0.73129	-0.0664809	0.631568	-0.0466604	3.02231	10.6948	-0.401802	0.0272954	-0.0871306	4.72352	3.53836	1.56309
-0.25203	-0.121274	-0.25203	-0.131647	-0.301541	-0.216594	3.1907	-0.306223	-0.306223	-0.186014	-0.186014	-0.0575176	0.332404	0.432126	2.22711	0.720583	0.83019	-0.265873	-0.65926	-0.602047	-0.74508	0.377934	2.84702	1.66186
-0.25203	-0.121274	0.00948234	-0.216594	-0.301541	-0.216594	-0.306223	2.31647	5.15772	-0.314511	0.199476	-0.0575176	-0.0664809	2.22711	-0.265923	6.09129	0.0629458	-0.265873	3.28543	0.226664	1.32782	0.575461	4.72352	1.16804
-0.121274	0.00948234	0.00948234	-0.301541	-0.216594	-0.216594	-0.306223	0.932271	-0.23337	-0.314511	-0.314511	-0.314511	0.232683	2.92516	0.930732	-0.265873	0.610977	-0.156267	6.71125	2.79603	1.57252	3.53836	4.13094	0.180408
-0.25203	-0.25203	-0.25203	-0.216594	-0.131647	-0.216594	3.33641	-0.23337	-0.160518	-0.0575176	-0.0575176	-0.314511	2.92516	1.2299	0.332404	0.0629458	0.172552	4.22798	2.67368	3.89718	6.5889	1.2668	4.2297	2.3532
-0.25203	0.401752	-0.25203	-0.216594	-0.301541	-0.301541	-0.23337	-0.306223	-0.23337	-0.186014	-0.314511	8.03777	2.02767	3.92237	1.92795	2.47428	0.83019	1.59743	3.16308	1.20547	0.593716	5.41487	3.34083	3.93341
-0.121274	0.00948234	-0.121274	-0.301541	-0.216594	-0.301541	-0.306223	-0.23337	-0.306223	-0.186014	-0.186014	-0.186014	0.0332404	1.2299	0.132962	0.0629458	0.501371	1.70704	1.57252	-0.0180378	4.75364	2.74825	0.476698	0.772988
-0.25203	-0.121274	-0.25203	-0.301541	-0.301541	-0.301541	1.00512	-0.160518	-0.160518	-0.186014	-0.0575176	7.52379	-0.265923	1.52906	0.132962	2.03586	-0.265873	5.21444	10.1371	2.67368	2.55133	5.3161	-0.115882	4.03218
-0.25203	-0.25203	0.140239	-0.301541	-0.301541	-0.216594	-0.23337	-0.306223	0.203745	-0.314511	-0.186014	-0.314511	1.52906	2.52627	-0.265923	0.83019	5.54326	-0.265873	2.30663	-0.507441	1.08312	5.71116	1.85938	3.4396
-0.25203	-0.25203	0.401752	-0.301541	-0.131647	-0.301541	-0.306223	3.1907	-0.0148124	-0.186014	-0.314511	-0.314511	0.132962	0.132962	2.32683	5.54326	2.91271	0.939796	7.323	2.30663	3.65248	0.180408	2.94578	0.279171
18.9692	-0.25203	-0.25203	-0.301541	1.65223	-0.0467006	-0.23337	-0.23337	-0.23337	-0.314511	-0.0575176	0.456469	-0.365645	3.92237	0.132962	-0.265873	0.391765	3.13192	1.08312	0.471365	2.30663	3.83465	6.50126	1.85938
-0.25203	-0.25203	-0.25203	-0.216594	-0.216594	-0.301541	-0.306223	-0.306223	-0.23337	-0.314511	-0.314511	2.76941	0.531847	0.930732	-0.465366	0.939796	3.57035	-0.156267	0.471365	1.69487	4.50894	-0.214646	0.674224	3.04454
-0.25203	0.00948234	-0.25203	-0.216594	-0.301541	-0.131647	-0.306223	-0.160518	-0.306223	-0.314511	-0.0575176	10.0937	1.7285	1.2299	2.22711	-0.0466604	1.81665	0.172552	0.960768	0.226664	4.99834	0.476698	0.575461	2.05691
-0.25203	0.140239	0.00948234	-0.301541	-0.301541	-0.216594	-0.306223	-0.306223	-0.0148124	3.13405	16.1331	-0.186014	3.62321	-0.0664809	-0.0664809	6.42011	0.0629458	4.88562	1.57252	1.57252	5.73245	10.5506	-0.313409	3.73589
-0.25203	0.00948234	-0.25203	-0.301541	-0.301541	-0.131647	2.02506	3.26355	-0.306223	-0.342427	-0.314511	0.0709791	1.42934	2.62599	2.22711	-0.156267	0.720583	3.57035	1.57252	6.22185	0.593716	-0.017119	4.72352	6.89632
0.140239	-0.121274	-0.25203	-0.301541	-0.216594	-0.301541	-0.23337	-0.23337	3.33641	-0.419682	-0.314511	-0.186014	1.13017	-0.0664809	1.42934	0.0629458	4.00877	0.83019	4.63129	0.716066	7.56771	6.4025	2.74825	3.53836
-0.25203	-0.25203	-0.25203	-0.216594	-0.131647	-0.131647	-0.306223	-0.23337	5.66769	-0.419682	-0.314511	13.1776	-0.265923	2.92516	-0.166202	-0.265873	-0.156267	-0.265873	0.960768	2.55133	4.26424	-0.214646	0.180408	1.06928
1.97083	-0.25203	-0.25203	-0.131647	-0.216594	-0.301541	-0.306223	-0.306223	-0.306223	-0.265172	-0.186014	-0.314511	0.132962	1.03045	1.52906	-0.156267	0.172552	-0.265873	0.593716	1.45017	3.28543	3.73589	3.04454	-0.017119
2.10158	-0.25203	-0.121274	-0.301541	-0.216594	-0.301541	-0.306223	-0.306223	-0.306223	-0.419682	-0.314511	-0.314511	0.0332404	2.32683	1.52906	0.172552	2.14546	1.0494	5.73245	0.226664	4.99834	0.772988	5.3161	0.772988
-0.121274	-0.25203	-0.25203	-0.301541	-0.131647	-0.301541	-0.160518	4.13778	-0.23337	-0.419682	-0.314511	-0.314511	-0.265923	0.232683	2.72572	1.0494	-0.265873	-0.265873	3.77483	6.0995	14.664	2.64949	-0.313409	4.03218
-0.25203	1.57856	-0.121274	-0.216594	-0.301541	-0.131647	-0.306223	-0.23337	0.203745	-0.187917	-0.186014	-0.0575176	-0.166202	1.62878	0.332404	0.720583	3.78956	-0.265873	0.226664	1.93957	2.91838	-0.313409	1.76062	1.16804
1.4478	-0.121274	-0.25203	-0.131647	-0.301541	-0.0467006	-0.23337	-0.306223	-0.306223	-0.265172	-0.314511	-0.314511	1.13017	2.52627	2.32683	-0.156267	1.81665	0.282158	2.06192	3.89718	2.42898	2.94578	0.575461	1.16804
-0.25203	-0.25203	0.00948234	-0.301541	-0.301541	-0.301541	-0.306223	-0.23337	-0.160518	-0.419682	-0.186014	-0.186014	1.7285	3.1246	1.52906	0.391765	1.15901	-0.0466604	1.08312	3.28543	5.36539	6.00745	3.63712	4.2297
-0.121274	-0.25203	0.140239	-0.131647	-0.301541	-0.301541	-0.306223	4.4292	-0.23337	2.74777	-0.314511	-0.186014	-0.265923	9.50676	-0.0664809	3.46074	1.70704	-0.265873	2.18427	2.79603	4.14189	-0.214646	3.04454	4.92105
-0.25203	-0.25203	-0.25203	-0.216594	4.11569	-0.0467006	-0.23337	-0.306223	-0.23337	-0.419682	1.22745	-0.314511	0.432126	1.13017	0.132962	0.720583	-0.265873	-0.156267	2.06192	0.226664	3.89718	-0.017119	3.53836	0.476698
-0.121274	-0.25203	0.00948234	-0.0467006	-0.216594	-0.301541	-0.23337	-0.23337	-0.306223	-0.342427	-0.314511	-0.186014	0.631568	0.930732	1.92795	-0.265873	0.939796	-0.265873	1.32782	5.36539	3.40778	5.11858	9.56293	0.476698
-0.25203	-0.659901	-0.121274	-0.216594	-0.232845	-0.301541	-0.306223	-0.306223	-0.0148124	-0.342427	-0.314511	-0.186014	-0.265923	0.0332404	-0.0664809	-0.265873	2.8031	-0.0466604	4.14189	5.73245	3.77483	3.04454	5.51363	0.970514
-0.121274	0.35557	0.532508	1.82213	-0.0299372	-0.131647	-0.23337	-0.0876649	-0.160518	-0.419682	11.1217	-0.0575176	0.232683	1.13017	0.132962	1.92625	0.720583	-0.156267	-0.262739	3.16308	3.28543	2.3532	4.42723	3.73589
-0.25203	0.186325	-0.121274	-0.216594	-0.232845	-0.301541	2.09791	-0.23337	-0.160518	-0.342427	-0.186014	-0.314511	0.432126	2.12739	1.03045	1.81665	4.66641	-0.0466604	2.67368	2.67368	2.42898	0.0816444	1.46433	5.11858
-0.25203	-0.152165	-0.25203	-0.301541	-0.131391	-0.216594	-0.160518	-0.306223	-0.23337	-0.187917	-0.186014	-0.314511	2.02767	-0.365645	-0.166202	0.501371	1.48783	-0.265873	1.20547	2.91838	3.28543	-0.313409	1.2668	1.06928
-0.121274	0.0170798	-0.25203	10.3168	-0.131391	-0.216594	-0.306223	-0.23337	-0.306223	0.352867	0.327972	-0.314511	2.12739	1.7285	0.132962	1.48783	2.25507	-0.0466604	6.22185	1.93957	2.30663	2.15567	0.674224	5.41487
-0.121274	3.06349	-0.25203	-0.131647	-0.232845	-0.301541	-0.160518	-0.306223	-0.306223	-0.419682	0.0709791	-0.314511	-0.365645	1.42934	0.930732	-0.265873	-0.265873	3.35113	0.471365	5.48774	4.87599	0.0816444	2.05691	-0.313409
-0.121274	2.04802	0.00948234	-0.216594	-0.0299372	8.36302	-0.23337	-0.0876649	-0.0148124	0.507377	-0.186014	-0.314511	4.81986	-0.365645	2.82544	-0.156267	0.0629458	-0.265873	3.04073	2.30663	7.69006	-0.115882	0.476698	2.15567
-0.25203	9.15632	-0.25203	-0.301541	1.49187	-0.301541	1.29653	-0.23337	-0.306223	-0.110663	-0.314511	-0.186014	2.02767	0.631568	0.930732	-0.265873	-0.265873	0.0629458	3.89718	5.61009	-0.38509	-0.214646	4.32847	3.93341
-0.25203	-0.490656	-0.25203	-0.301541	-0.232845	3.26622	-0.23337	-0.306223	-0.0876649	-0.342427	-0.314511	-0.314511	4.02209	0.631568	-0.265923	2.36468	1.0494	0.501371	1.93957	1.69487	3.65248	1.76062	0.0816444	0.279171
-0.121274	-0.32141	-0.25203	-0.301541	-0.131391	-0.216594	-0.306223	-0.306223	3.1907	5.29718	-0.186014	-0.186014	0.232683	-0.265923	0.631568	-0.265873	1.37822	0.391765	4.38659	3.53013	0.960768	2.3532	-0.115882	0.772988
-0.25203	1.54029	-0.121274	-0.301541	-0.131391	-0.301541	-0.23337	2.75359	-0.306223	-0.342427	-0.314511	-0.186014	1.13017	2.22711	1.03045	-0.265873	0.83019	1.0494	3.77483	1.08312	1.69487	-0.115882	1.66186	3.24207
-0.121274	0.186325	-0.25203	-0.131391	0.680241	-0.301541	-0.306223	-0.160518	-0.306223	-0.419682	-0.186014	-0.314511	-0.365645	2.72572	1.62878	-0.265873	-0.265873	-0.156267	1.57252	6.46655	4.99834	1.85938	1.06928	4.52599
-0.121274	-0.32141	-0.25203	-0.131391	6.36167	-0.216594	-0.23337	-0.306223	-0.306223	-0.342427	-0.0575176	-0.186014	-0.166202	0.531847	0.332404	0.0629458	-0.265873	-0.265873	2.18427	4.75364	5.12069	5.3161	0.970514	4.2297
0.401752	0.0170798	-0.25203	-0.0299372	-0.131391	-0.216594	2.82644	-0.306223	5.52198	-0.342427	-0.314511	-0.265172	-0.265923	0.73129	0.531847	-0.265873	-0.156267	-0.0466604	0.960768	1.32782	7.81241	4.82228	0.279171	5.11858
0.663264	0.35557	-0.121274	-0.131391	-0.232845	-0.301541	-0.306223	-0.23337	3.99208	-0.187917	12.0212	-0.342427	-0.166202	-0.365645	-0.265923	-0.265873	-0.265873	-0.0466604	2.79603	2.42898	4.01954	3.14331	-0.313409	1.95815
-0.25203	-0.32141	-0.25203	-0.232845	-0.131391	-0.301541	-0.160518	0.0422945	-0.306223	-0.419682	-0.186014	-0.419682	-0.465366	0.132962	0.132962	-0.265873	-0.156267	0.0629458	9.40297	3.89718	1.08312	1.66186	1.66186	2.25444
-0.25203	0.186325	-0.121274	0.375879	5.24567	-0.301541	-0.160518	-0.493154	-0.306223	-0.265172	-0.314511	-0.187917	-0.166202	-0.166202	0.531847	-0.265873	-0.0466604	0.391765	1.69487	1.57252	4.01954	4.32847	-0.313409	2.25444
-0.121274	11.018	-0.25203	-0.0299372	-0.131391	-0.301541	-0.160518	4.86133	-0.160518	-0.265172	0.0709791	-0.342427	4.22154	0.0332404	-0.265923	0.0629458	-0.265873	-0.156267	-0.752142	3.53013	4.01954	-0.313409	-0.017119	5.3161
-0.121274	-0.490656	-0.659901	4.02822	-0.131391	-0.0467006	-0.160518	1.29167	3.70067	-0.342427	-0.314511	-0.342427	-0.465366	1.13017	-0.0664809	-0.265873	-0.265873	-0.156267	3.16308	2.55133	2.79603	-0.313409	1.46433	9.06911
-0.121274	-0.659901	-0.152165	-0.131391	-0.232845	-0.0467006	3.045	-0.493154	-0.306223	-0.265172	-0.314511	2.59326	-0.465366	-0.465366	-0.265923	0.501371	-0.156267	-0.156267	4.01954	1.81722	1.93957	0.0816444	-0.214646	5.41487
0.270995	-0.490656	-0.32141	-0.0299372	-0.0299372	3.69095	-0.23337	1.64864	-0.306223	-0.419682	-0.314511	2.59326	-0.465366	0.73129	-0.166202	-0.156267	-0.265873	-0.265873	4.75364	6.46655	0.838417	0.377934	0.575461	2.05691
-0.121274	-0.490656	-0.490656	-0.131391	5.44858	-0.301541	-0.23337	-0.671636	-0.23337	-0.342427	0.0709791	-0.342427	-0.465366	0.0332404	-0.166202	-0.265873	-0.156267	-0.265873	1.32782	2.67368	1.57252	0.180408	1.36557	1.95815
0.00948234	-0.490656	-0.32141	-0.0299372	-0.131391	-0.301541	-0.306223	2.18409	-0.306223	-0.342427	-0.186014	-0.342427	0.631568	1.52906	-0.265923	-0.265873	-0.156267	-0.156267	4.38659	2.79603	2.91838	-0.115882	1.16804	0.476698
-0.121274	2.55576	-0.152165	-0.131391	-0.0299372	-0.301541	-0.23337	-0.314671	3.40926	-0.419682	-0.186014	-0.342427	0.0332404	-0.0664809	-0.265923	-0.265873	-0.156267	-0.265873	0.349014	0.960768	2.18427	-0.313409	0.0816444	1.56309
0.00948234	4.92519	0.35557	-0.232845	-0.131391	-0.301541	-0.306223	-0.493154	-0.306223	-0.419682	-0.314511	-0.342427	1.13017	-0.265923	1.13017	-0.156267	-0.156267	-0.265873	5.48774	2.67368	6.3442	2.55073	1.56309	1.56309
3.27839	-0.659901	-0.152165	6.97039	-0.232845	-0.301541	-0.306223	-0.314671	-0.306223	-0.0334075	-0.314511	-0.419682	-0.166202	0.332404	0.930732	-0.156267	-0.156267	-0.265873	4.01954	9.64767	1.45017	-0.214646	3.4396	4.52599
-0.25203	-0.32141	-0.152165	3.01368	-0.232845	-0.301541	-0.306223	-0.493154	1.29653	3.59758	-0.314511	-0.342427	0.132962	1.03045	-0.465366	-0.156267	-0.156267	-0.265873	0.471365	3.40778	3.40778	-0.313409	0.575461	2.84702
0.140239	-0.152165	0.186325	-0.131391	-0.131391	-0.301541	-0.306223	-0.314671	-0.0148124	-0.419682	-0.0575176	-0.419682	0.232683	-0.166202	-0.265923	-0.265873	-0.156267	-0.265873	1.08312	3.89718	0.838417	-0.313409	-0.017119	-0.313409
-0.25203	-0.490656	-0.152165	-0.232845	-0.232845	-0.301541	-0.23337	2.54105	-0.306223	-0.265172	-0.186014	-0.342427	0.232683	1.42934	-0.565087	-0.156267	-0.156267	-0.265873	0.104313	1.45017	6.5889	-0.313409	0.279171	2.94578
0.140239	2.38651	-0.32141	-0.0299372	-0.232845	-0.301541	-0.23337	-0.314671	0.0580402	-0.419682	-0.314511	-0.342427	-0.0664809	-0.365645	0.531847	-0.265873	-0.265873	-0.156267	5.24304	-0.140388	2.30663	-0.214646	-0.313409	2.3532
-0.25203	0.186325	0.35557	-0.232845	-0.232845	6.40925	-0.306223	-0.493154	-0.306223	0.121102	-0.186014	-0.419682	-0.365645	-0.265923	-0.365645	-0.265873	0.720583	-0.265873	0.960768	-0.0180378	4.50894	0.180408	-0.214646	7.09384
4.32444	-0.490656	0.0170798	-0.131391	-0.232845	-0.131391	-0.306223	-0.314671	-0.306223	-0.419682	-0.314511	-0.187917	-0.465366	1.42934	-0.0664809	-0.156267	-0.265873	-0.265873	3.28543	1.20547	1.45017	-0.313409	-0.214646	1.06928
0.00948234	-0.490656	0.186325	-0.0299372	-0.0299372	-0.232845	-0.306223	-0.493154	-0.306223	-0.419682	-0.186014	-0.419682	-0.265923	0.132962	-0.166202	-0.265873	2.91271	-0.265873	1.08312	1.08312	7.323	-0.115882	1.95815	0.476698
-0.25203	0.0170798	-0.490656	-0.232845	-0.232845	-0.131391	-0.306223	0.0422945	-0.306223	-0.342427	-0.186014	-0.419682	0.0332404	-0.265923	-0.365645	-0.0466604	-0.265873	-0.265873	-0.38509	0.104313	4.63129	-0.017119	0.279171	3.73589
-0.121274	-0.152165	-0.490656	-0.232845	-0.232845	-0.131391	1.8065	-0.314671	-0.23337	-0.342427	-0.314511	-0.342427	0.631568	1.42934	-0.0664809	-0.156267	-0.156267	-0.156267	2.30663	6.3442	1.32782	-0.313409	-0.115882	1.46433
-0.121274	-0.32141	-0.32141	-0.131391	-0.0299372	-0.232845	-0.23337	-0.493154	4.32588	-0.265172	-0.314511	-0.419682	-0.166202	0.432126	0.332404	0.172552	-0.265873	-0.0466604	3.53013	0.349014	2.06192	-0.313409	-0.313409	-0.313409
-0.25203	0.0170798	-0.490656	-0.131391	-0.232845	0.274425	-0.314671	0.0422945	-0.493154	-0.419682	13.5631	4.06111	-0.565087	-0.265923	1.82822	-0.265873	-0.156267	-0.265873	0.960768	0.960768	1.81722	0.0816444	-0.214646	1.16804
-0.121274	-0.32141	-0.490656	-0.232845	-0.131391	-0.131391	2.71953	0.0422945	-0.314671	10.705	-0.314511	-0.419682	-0.365645	3.22432	0.132962	-0.265873	-0.156267	-0.265873	-0.140388	2.55133	2.79603	-0.214646	1.36557	3.4396
-0.25203	4.92519	-0.490656	-0.131391	-0.232845	-0.0299372	0.0422945	7.00312	10.5728	1.82071	-0.314511	3.67483	1.32962	-0.365645	-0.0664809	-0.265873	-0.0466604	-0.265873	-0.262739	4.01954	1.93957	0.377934	1.16804	2.3532
0.140239	0.0170798	-0.152165	-0.131391	-0.232845	-0.232845	-0.314671	0.0422945	4.32588	2.59326	-0.0575176	1.89797	-0.166202	-0.365645	-0.565087	-0.156267	-0.265873	-0.156267	1.69487	4.38659	2.79603	0.575461	-0.115882	-0.313409
-0.121274	-0.32141	-0.32141	-0.232845	-0.232845	-0.131391	1.47016	-0.136188	3.79043	-0.419682	-0.186014	-0.265172	0.0332404	-0.365645	-0.265923	-0.265873	-0.265873	-0.265873	4.01954	0.226664	4.38659	6.89632	0.575461	0.970514
-0.25203	2.21727	-0.659901	-0.232845	-0.232845	-0.232845	0.39926	-0.314671	-0.493154	-0.342427	-0.186014	3.13405	-0.565087	0.0332404	-0.465366	-0.156267	-0.265873	-0.265873	3.53013	3.40778	0.349014	-0.115882	1.66186	3.14331
0.663264	-0.152165	1.54029	-0.232845	-0.232845	-0.232845	-0.671636	-0.671636	-0.671636	-0.342427	-0.419682	-0.419682	0.232683	-0.465366	0.0332404	0.172552	-0.0466604	0.0629458	4.38659	2.91838	4.75364	-0.214646	0.279171	4.52599
-0.121274	0.524815	-0.32141	-0.131391	-0.232845	3.31804	-0.671636	4.86133	-0.136188	-0.265172	-0.419682	-0.342427	-0.565087	-0.166202	-0.166202	-0.156267	-0.156267	-0.265873	2.67368	4.87599	2.55133	-0.313409	-0.214646	0.970514
-0.121274	0.186325	-0.32141	-0.131391	-0.131391	-0.131391	3.43347	-0.493154	-0.314671	-0.419682	-0.419682	-0.342427	-0.465366	-0.265923	0.0332404	-0.265873	1.81665	-0.265873	2.79603	0.471365	4.38659	-0.214646	1.56309	2.74825
-0.121274	0.0170798	-0.32141	-0.232845	-0.232845	-0.232845	-0.493154	-0.493154	7.36008	-0.419682	-0.342427	-0.419682	3.42376	0.332404	-0.465366	0.0629458	-0.265873	0.0629458	1.20547	5.73245	8.30181	0.0816444	-0.115882	-0.214646
-0.25203	-0.659901	-0.32141	-0.0299372	-0.232845	-0.131391	-0.671636	-0.671636	2.18409	-0.419682	-0.342427	-0.419682	-0.365645	-0.166202	0.132962	-0.265873	-0.0466604	-0.265873	1.81722	2.06192	5.12069	-0.313409	-0.313409	0.180408
0.00948234	-0.32141	2.725	-0.232845	-0.0299372	-0.232845	-0.493154	-0.493154	0.756225	-0.419682	1.89797	0.352867	0.73129	-0.565087	0.831011	-0.156267	-0.156267	-0.156267	3.53013	4.14189	1.57252	-0.115882	0.970514	-0.313409
-0.25203	-0.659901	-0.32141	-0.232845	-0.232845	-0.232845	-0.671636	-0.493154	-0.314671	-0.419682	-0.265172	-0.265172	0.232683	-0.265923	-0.265923	-0.156267	-0.156267	-0.265873	2.42898	1.69487	1.93957	0.180408	-0.313409	-0.313409
-0.25203	1.03255	-0.152165	-0.232845	0.578787	-0.232845	-0.314671	-0.314671	-0.136188	-0.342427	-0.342427	1.43444	-0.265923	-0.166202	-0.365645	-0.0466604	-0.156267	-0.265873	4.63129	2.79603	3.89718	0.476698	-0.115882	-0.115882
-0.25203	-0.32141	-0.32141	-0.131391	-0.232845	-0.131391	-0.493154	6.82464	-0.314671	-0.419682	-0.342427	-0.419682	-0.166202	-0.565087	-0.664809	-0.265873	0.282158	-0.265873	2.42898	1.81722	6.0995	-0.313409	0.0816444	0.377934
0.00948234	4.75594	0.35557	-0.232845	-0.0299372	-0.131391	-0.314671	0.934708	-0.314671	-0.342427	-0.419682	-0.342427	1.13017	-0.265923	-0.265923	-0.156267	-0.156267	-0.156267	0.838417	5.48774	3.65248	-0.214646	-0.115882	-0.214646
-0.25203	0.0170798	-0.490656	-0.232845	-0.0299372	0.172971	-0.671636	-0.671636	1.11319	3.65488	-0.419682	-0.419682	-0.265923	0.132962	0.0332404	-0.0466604	-0.265873	-0.156267	3.89718	4.14189	0.716066	-0.313409	0.279171	3.14331
0.00948234	-0.32141	-0.32141	-0.131391	-0.232845	-0.131391	3.25498	-0.314671	-0.671636	0.02265	-0.265172	-0.110663	0.132962	2.32683	0.73129	-0.265873	-0.265873	-0.265873	0.593716	8.42416	2.30663	-0.214646	0.871751	-0.214646
0.140239	-0.659901	-0.490656	0.477333	-0.0299372	-0.131391	-0.314671	5.03981	-0.493154	0.02265	-0.342427	-0.342427	-0.365645	-0.265923	0.0332404	-0.0466604	-0.265873	-0.156267	0.104313	2.67368	2.91838	-0.313409	2.25444	-0.214646
0.270995	-0.490656	-0.490656	-0.232845	-0.232845	-0.232845	-0.314671	7.89553	7.89553	-0.236795	7.92385	3.75209	-0.265923	-0.465366	-0.166202	-0.265873	-0.156267	-0.156267	2.91838	-0.38509	2.30663	-0.214646	-0.214646	-0.313409
-0.25203	-0.490656	0.186325	-0.0299372	0.274425	0.0715168	-0.136188	1.82712	0.0422945	1.06043	-0.342427	-0.342427	0.132962	-0.265923	0.232683	2.91271	0.0629458	-0.265873	-0.262739	-0.38509	0.226664	-0.214646	0.871751	0.575461
0.00948234	-0.32141	-0.152165	-0.131391	-0.131391	-0.232845	-0.314671	0.756225	-0.671636	-0.323277	-0.342427	4.13836	-0.365645	-0.0664809	-0.365645	-0.265873	-0.0466604	-0.156267	8.91356	1.32782	6.95595	-0.313409	3.53836	1.36557
-0.490656	0.0170798	-0.32141	0.172971	-0.232845	-0.131391	-0.493154	0.577742	0.220777	0.368577	-0.110663	4.37012	1.42934	-0.265923	-0.166202	8.72184	1.26861	-0.156267	-0.262739	1.08312	0.716066	-0.214646	0.279171	0.377934
-0.32141	0.186325	-0.490656	-0.232845	-0.131391	-0.232845	2.0056	-0.314671	-0.671636	-0.236795	-0.419682	0.661887	-0.0664809	0.132962	-0.565087	-0.265873	-0.265873	-0.265873	-0.507441	0.104313	0.838417	-0.214646	1.46433	-0.017119
0.863305	-0.152165	-0.32141	-0.131391	-0.131391	-0.0299372	-0.493154	-0.493154	-0.671636	-0.323277	1.51169	2.05248	-0.365645	0.0332404	0.0332404	-0.265873	-0.265873	-0.156267	-0.38509	-0.507441	1.93957	-0.313409	-0.313409	-0.214646
-0.659901	-0.32141	-0.152165	-0.0299372	4.23113	0.781695	-0.136188	-0.314671	9.85884	-0.150313	-0.419682	2.74777	-0.365645	0.232683	0.73129	-0.265873	-0.265873	-0.265873	0.104313	3.16308	2.42898	-0.313409	0.476698	0.970514
-0.490656	-0.152165	-0.32141	-0.131391	-0.131391	-0.131391	-0.493154	-0.493154	10.0373	0.628022	-0.265172	5.06542	1.32962	-0.465366	-0.0664809	-0.0466604	-0.156267	-0.156267	-0.262739	1.57252	0.838417	-0.313409	-0.313409	0.0816444
-0.32141	2.725	-0.152165	-0.232845	-0.232845	0.172971	-0.493154	-0.493154	2.71953	-0.323277	-0.419682	-0.187917	0.73129	0.631568	-0.365645	-0.265873	-0.265873	-0.156267	0.960768	0.838417	2.55133	-0.214646	-0.313409	0.279171
-0.659901	-0.490656	0.0170798	-0.232845	-0.232845	-0.131391	-0.136188	0.0422945	-0.314671	-0.323277	-0.265172	-0.419682	0.132962	-0.465366	-0.0664809	-0.265873	-0.0466604	1.0494	-0.507441	1.81722	0.349014	-0.214646	-0.214646	2.25444
-0.152165	0.0170798	-0.490656	-0.232845	-0.232845	-0.131391	-0.314671	0.0422945	0.39926	-0.0638317	-0.419682	4.13836	-0.166202	-0.565087	0.332404	1.81665	-0.0466604	0.501371	1.69487	0.349014	1.20547	-0.214646	-0.214646	0.180408
-0.490656	-0.152165	-0.659901	-0.232845	2.60622	-0.232845	2.0056	-0.314671	2.36257	-0.150313	-0.342427	1.97522	2.02767	-0.365645	-0.365645	-0.265873	0.172552	-0.156267	0.226664	0.838417	-0.38509	-0.214646	-0.214646	-0.214646
-0.152165	-0.152165	0.35557	-0.131391	-0.13116	-0.131391	-0.671636	-0.493154	2.36257	-0.150313	-0.110663	1.27993	0.132962	0.132962	-0.265923	0.282158	-0.265873	-0.265873	-0.507441	1.08312	-0.0180378	-0.115882	-0.313409	-0.313409
3.23274	-0.490656	-0.490656	-0.232845	-0.275233	-0.232845	0.220777	-0.493154	10.9297	-0.236795	2.74777	2.3615	-0.265923	-0.664809	-0.0664809	-0.156267	-0.156267	-0.156267	-0.0180378	0.471365	0.104313	-0.313409	-0.214646	0.575461
-0.32141	0.186325	-0.490656	-0.131391	-0.13116	-0.131391	-0.493154	-0.136188	0.39926	-0.236795	-0.265172	5.52895	-0.465366	0.432126	-0.0664809	-0.156267	-0.265873	-0.265873	-0.140388	0.960768	1.32782	-0.313409	-0.313409	0.970514
0.35557	1.87878	-0.490656	-0.131391	2.02993	-0.232845	-0.671636	0.220777	-0.493154	-0.323277	-0.419682	-0.419682	-0.365645	0.0332404	0.831011	-0.156267	3.24153	-0.156267	0.104313	13.0735	2.18427	5.01981	-0.017119	-0.115882
-0.32141	-0.418342	0.0170798	-0.232845	-0.275233	-0.0299372	-0.314671	1.47016	-0.493154	-0.323277	-0.419682	-0.265172	-0.166202	-0.0664809	-0.265923	-0.156267	-0.156267	-0.265873	5.24304	3.40778	0.593716	8.279	-0.017119	2.15567
0.69406	-0.15451	-0.490656	-0.0299372	0.0129122	-0.232845	-0.493154	1.29167	7.00312	-0.323277	-0.265172	-0.419682	0.0332404	0.232683	-0.565087	-0.156267	-0.156267	-0.156267	0.471365	1.08312	0.226664	-0.313409	-0.313409	0.772988
0.186325	-0.286426	-0.490656	-0.232845	-0.275233	-0.0299372	-0.671636	-0.136188	-0.136188	-0.150313	-0.342427	3.52032	-0.166202	-0.166202	-0.465366	-0.156267	-0.265873	-0.0466604	-0.507441	-0.140388	4.26424	1.95815	-0.313409	-0.313409
0.524815	-0.0225934	-0.659901	0.0129122	-0.13116	-0.232845	-0.493154	3.25498	1.47016	-0.150313	-0.110663	-0.265172	-0.465366	-0.365645	0.0332404	-0.156267	-0.265873	-0.265873	-0.0180378	-0.140388	2.91838	-0.313409	0.377934	-0.313409
0.186325	-0.0225934	-0.490656	1.16549	0.0129122	0.0715168	-0.671636	-0.314671	-0.314671	-0.323277	-0.110663	-0.342427	-0.365645	-0.166202	-0.365645	-0.156267	-0.265873	-0.265873	-0.0180378	0.226664	0.716066	-0.214646	1.06928	-0.313409
-0.152165	-0.286426	0.0170798	-0.275233	-0.275233	-0.232845	-0.314671	-0.493154	-0.314671	-0.323277	-0.342427	0.02265	0.831011	-0.365645	0.232683	-0.265873	-0.265873	0.172552	0.471365	1.57252	0.471365	-0.313409	-0.214646	-0.313409
-0.152165	-0.15451	-0.32141	-0.275233	-0.275233	-0.131391	0.220777	-0.314671	-0.671636	-0.323277	-0.265172	-0.150313	-0.365645	2.22711	-0.265923	-0.156267	-0.265873	-0.265873	0.104313	1.08312	0.838417	-0.313409	-0.115882	-0.214646
0.186325	-0.418342	-0.152165	-0.13116	-0.275233	-0.232845	-0.314671	-0.136188	-0.314671	-0.323277	-0.419682	1.6658	0.0332404	-0.0664809	-0.265923	-0.265873	-0.0466604	-0.265873	0.716066	2.91838	0.104313	-0.313409	-0.214646	-0.313409
5.60217	-0.418342	-0.32141	-0.275233	-0.13116	-0.131391	-0.671636	0.0422945	-0.136188	-0.236795	4.98816	-0.236795	-0.565087	-0.265923	-0.365645	-0.156267	-0.156267	-0.0466604	0.349014	-0.507441	0.838417	-0.313409	0.970514	-0.115882
-0.32141	-0.286426	0.0170798	2.75029	-0.275233	-0.131391	-0.314671	0.0422945	-0.136188	-0.236795	-0.187917	-0.323277	-0.0664809	-0.365645	-0.465366	-0.0466604	-0.156267	-0.265873	-0.38509	2.42898	1.57252	-0.313409	-0.313409	-0.214646
0.35557	-0.418342	-0.490656	-0.13116	-0.275233	-0.232845	-0.136188	-0.314671	-0.136188	-0.150313	0.430122	1.57932	-0.365645	-0.365645	-0.465366	-0.156267	-0.156267	0.501371	-0.0180378	0.593716	0.226664	0.0816444	-0.313409	-0.214646
0.0170798	-0.418342	-0.490656	-0.275233	-0.275233	-0.232845	-0.493154	-0.314671	1.47016	-0.323277	4.67914	5.55748	-0.365645	-0.565087	0.232683	-0.265873	-0.156267	-0.265873	1.57252	0.349014	1.81722	0.180408	-0.214646	1.95815
2.38651	-0.286426	-0.659901	-0.275233	-0.275233	-0.232845	2.18409	-0.493154	3.43347	-0.236795	3.52032	3.82784	-0.664809	-0.565087	-0.365645	-0.156267	-0.265873	0.720583	-0.262739	3.40778	3.04073	-0.313409	-0.115882	-0.017119
0.35557	-0.15451	-0.32141	-0.13116	-0.275233	-0.232845	-0.493154	-0.232115	-0.314671	-0.150313	-0.342427	-0.150313	0.531847	0.73129	-0.166202	0.282158	-0.265873	-0.265873	2.55133	0.838417	3.04073	-0.313409	-0.214646	-0.115882
-0.152165	-0.15451	0.0170798	-0.13116	-0.13116	-0.13116	3.25498	-0.232115	1.47016	3.13599	-0.419682	-0.236795	-0.365645	0.0332404	-0.465366	-0.265873	-0.265873	-0.265873	-0.507441	2.79603	-0.262739	-0.313409	-0.313409	0.674224
-0.152165	0.505072	0.35557	4.62323	0.0129122	3.7588	-0.314671	0.10958	0.756225	-0.236795	-0.419682	-0.323277	-0.166202	-0.166202	-0.265923	0.720583	-0.265873	0.172552	3.53013	4.38659	3.28543	-0.214646	-0.313409	-0.214646
-0.32141	-0.418342	0.0170798	-0.275233	-0.275233	-0.13116	-0.136188	-0.118217	6.28919	-0.150313	2.05248	-0.0638317	-0.365645	-0.365645	-0.565087	-0.0466604	-0.265873	0.0629458	-0.507441	0.471365	2.91838	0.377934	-0.214646	5.61239
0.186325	-0.286426	-0.32141	-0.13116	0.156985	-0.13116	-0.671636	-0.346013	-0.136188	-0.236795	3.2113	0.109132	-0.465366	-0.166202	-0.265923	-0.265873	-0.156267	-0.156267	1.32782	1.81722	4.63129	0.674224	-0.115882	4.32847
-0.152165	-0.418342	-0.32141	-0.275233	-0.275233	-0.275233	0.39926	-0.118217	-0.671636	-0.236795	3.59758	-0.150313	-0.265923	-0.365645	-0.365645	-0.265873	0.0629458	0.0629458	0.349014	0.349014	5.24304	-0.017119	-0.214646	-0.313409
-0.659901	-0.418342	2.55576	-0.13116	6.92839	-0.13116	-0.671636	1.81805	1.29167	-0.323277	-0.342427	-0.323277	0.132962	1.03045	0.0332404	-0.156267	1.48783	-0.0466604	0.593716	1.08312	0.960768	-0.313409	2.45196	0.970514
0.186325	-0.418342	-0.152165	-0.275233	0.0129122	-0.275233	-0.136188	-0.346013	0.577742	-0.236795	-0.187917	-0.323277	-0.265923	-0.565087	-0.465366	-0.265873	-0.265873	-0.156267	-0.140388	-0.38509	4.75364	-0.313409	-0.313409	-0.313409
-0.490656	-0.0225934	-0.32141	0.156985	-0.275233	-0.13116	-0.671636	-0.232115	0.220777	-0.236795	-0.265172	-0.323277	1.03045	-0.465366	-0.365645	-0.265873	-0.156267	-0.156267	1.57252	-0.38509	4.63129	-0.214646	0.180408	-0.214646
0.186325	-0.418342	-0.15451	-0.13116	-0.13116	-0.275233	-0.493154	-0.118217	0.577742	0.368577	-0.110663	5.21155	0.332404	0.0332404	-0.0664809	-0.156267	-0.0466604	-0.265873	0.226664	0.104313	1.81722	-0.313409	-0.313409	-0.313409
1.37104	-0.286426	1.82423	-0.275233	-0.275233	2.75029	0.39926	-0.232115	0.39926	-0.236795	6.76503	2.79006	-0.166202	0.132962	-0.0664809	-0.265873	-0.0466604	-0.0466604	2.91838	-0.38509	2.18427	-0.313409	-0.017119	-0.313409
-0.32141	-0.418342	-0.0225934	1.88586	0.0129122	-0.275233	-0.314671	-0.232115	0.756225	-0.323277	2.3615	-0.150313	-0.265923	-0.0664809	-0.265923	-0.265873	0.501371	-0.156267	0.960768	4.01954	1.32782	-0.214646	-0.313409	0.180408
-0.32141	-0.418342	-0.286426	-0.275233	-0.275233	-0.275233	-0.314671	-0.118217	0.0422945	-0.323277	-0.419682	-0.236795	2.96844	1.24628	1.5652	-0.265873	-0.265873	-0.156267	-0.140388	0.226664	3.04073	-0.214646	-0.115882	-0.313409
-0.32141	-0.418342	-0.418342	-0.275233	-0.275233	-0.275233	0.0422945	-0.232115	1.11319	3.04951	-0.419682	-0.323277	2.45817	0.0662818	0.895469	-0.265873	-0.265873	-0.156267	2.79603	1.69487	0.471365	-0.214646	-0.313409	-0.313409
0.524815	-0.15451	-0.15451	-0.275233	0.0129122	-0.275233	-0.314671	1.02077	-0.493154	-0.323277	5.14267	5.38452	3.60627	1.34195	0.640335	0.0629458	-0.156267	-0.156267	1.08312	3.16308	1.45017	-0.313409	-0.313409	0.377934
0.0170798	-0.286426	-0.0225934	-0.275233	-0.13116	-0.13116	-0.314671	-0.00431842	-0.136188	-0.236795	-0.323277	-0.236795	2.36249	1.1506	0.73601	0.0629458	-0.265873	-0.265873	0.226664	4.14189	0.104313	-0.313409	-0.214646	-0.214646
-0.490656	-0.418342	-0.286426	-0.13116	-0.13116	-0.275233	0.577742	-0.232115	-0.314671	-0.323277	0.282095	-0.323277	2.96844	2.68141	0.895469	-0.0466604	-0.265873	0.0629458	3.65248	0.838417	0.104313	-0.017119	-0.115882	-0.214646
-0.32141	7.62855	-0.286426	-0.275233	0.0129122	0.0129122	1.64864	-0.346013	-0.232115	-0.323277	-0.323277	-0.236795	-0.635338	0.767902	3.47871	-0.265873	-0.156267	-0.156267	1.57252	2.18427	0.593716	-0.313409	-0.313409	-0.313409
7.29462	1.29657	-0.286426	-0.275233	-0.13116	-0.13116	-0.314671	-0.346013	-0.232115	-0.236795	0.54154	-0.236795	0.00249819	1.59709	0.193849	-0.265873	1.92625	1.15901	0.349014	1.45017	5.48774	-0.313409	-0.313409	-0.115882
-0.32141	-0.15451	-0.286426	-0.275233	-0.275233	0.0129122	-0.493154	-0.232115	-0.232115	-0.323277	0.109132	9.79508	1.78844	2.26682	4.21222	-0.265873	-0.0466604	-0.265873	-0.507441	1.81722	1.32782	-0.313409	0.0816444	-0.313409
-0.32141	-0.418342	-0.418342	0.0129122	-0.275233	-0.13116	-0.314671	-0.232115	-0.118217	-0.150313	3.22247	5.90341	0.831686	1.31006	2.87276	-0.265873	-0.156267	-0.265873	0.226664	0.716066	-0.0180378	-0.214646	-0.313409	2.05691
0.186325	-0.418342	-0.0225934	-0.275233	-0.275233	-0.275233	-0.493154	-0.118217	-0.346013	-0.150313	-0.323277	0.714504	2.52195	3.82952	3.98898	-0.156267	-0.156267	-0.265873	0.226664	0.471365	1.57252	-0.313409	-0.214646	0.279171
-0.490656	-0.286426	-0.15451	5.77581	-0.13116	-0.275233	0.220777	0.792969	0.10958	-0.323277	0.800985	-0.236795	-0.539663	3.76573	0.73601	-0.265873	-0.265873	-0.265873	-0.140388	-0.0180378	1.45017	-0.115882	-0.214646	-0.313409
-0.490656	-0.286426	-0.418342	-0.275233	-0.13116	-0.275233	-0.314671	-0.00431842	-0.232115	-0.323277	-0.236795	-0.236795	0.544659	-0.0612854	1.1506	-0.265873	-0.156267	-0.0466604	-0.629791	0.349014	3.65248	-0.313409	-0.214646	0.0816444
-0.152165	5.78172	-0.286426	-0.13116	0.0129122	-0.275233	-0.493154	-0.346013	-0.118217	-0.236795	-0.323277	0.887467	1.02304	0.353308	0.576551	-0.265873	-0.156267	-0.265873	3.65248	-0.38509	2.30663	-0.115882	-0.214646	-0.017119
0.186325	-0.286426	-0.286426	-0.13116	-0.13116	-0.275233	-0.493154	-0.346013	-0.346013	-0.236795	-0.0638317	3.48192	1.1825	0.130065	1.75655	-0.265873	-0.265873	-0.265873	-0.140388	-0.140388	4.14189	-0.313409	-0.017119	-0.214646
0.186325	-0.15451	-0.286426	-0.275233	-0.275233	-0.275233	-0.314671	4.20992	-0.232115	-0.323277	-0.323277	-0.236795	-0.0612854	0.704118	0.991145	-0.265873	-0.156267	-0.265873	0.716066	4.50894	4.50894	-0.313409	-0.214646	0.279171
0.524815	7.76047	-0.286426	-0.275233	8.36912	-0.275233	0.0422945	2.95704	-0.118217	0.368577	-0.150313	-0.236795	2.61763	2.49006	0.289525	-0.265873	-0.156267	-0.265873	-0.262739	-0.629791	1.69487	-0.313409	-0.214646	3.04454
-0.152165	-0.286426	-0.286426	-0.275233	-0.275233	-0.275233	0.792969	0.10958	-0.346013	-0.236795	0.02265	-0.323277	-0.125069	4.85005	0.03439	-0.156267	-0.156267	-0.265873	3.04073	-0.507441	0.593716	2.74825	-0.214646	-0.115882
0.186325	-0.418342	-0.418342	-0.275233	0.0129122	-0.275233	-0.118217	-0.118217	0.906868	-0.150313	-0.236795	0.02265	-0.31642	2.74519	2.7133	-0.156267	-0.0466604	0.0629458	-0.140388	-0.0180378	-0.140388	-0.214646	-0.313409	-0.313409
-0.490656	-0.286426	-0.418342	-0.275233	0.0129122	-0.275233	-0.232115	-0.232115	-0.346013	-0.323277	-0.236795	-0.150313	2.74519	3.41492	-0.220745	-0.156267	-0.265873	-0.0466604	1.08312	0.471365	3.28543	-0.313409	-0.313409	0.0816444
0.0170798	-0.286426	-0.418342	-0.275233	-0.275233	-0.13116	-0.346013	-0.232115	0.10958	-0.323277	-0.236795	-0.323277	2.45817	3.70195	2.74519	-0.0466604	-0.265873	-0.265873	-0.38509	3.77483	1.69487	-0.214646	-0.214646	-0.214646
-0.32141	-0.418342	-0.286426	0.0129122	0.733275	-0.13116	-0.232115	-0.346013	0.10958	-0.236795	-0.323277	-0.236795	0.161957	1.9479	2.29871	-0.265873	-0.156267	-0.265873	-0.507441	0.716066	0.104313	-0.313409	-0.313409	0.0816444
-0.32141	-0.286426	-0.286426	0.0129122	-0.275233	-0.13116	-0.346013	2.15975	-0.118217	-0.236795	-0.323277	0.02265	1.66087	3.1279	0.448984	-0.265873	-0.156267	-0.265873	-0.140388	-0.262739	1.57252	-0.313409	-0.313409	-0.313409
-0.490656	-0.15451	-0.286426	-0.13116	-0.275233	0.301057	0.10958	0.679071	-0.232115	5.98989	-0.323277	-0.323277	-0.507771	0.863577	0.480876	-0.265873	-0.265873	-0.265873	-0.629791	0.471365	3.04073	-0.214646	1.56309	-0.313409
0.186325	-0.418342	0.636988	0.0129122	-0.13116	-0.275233	-0.232115	-0.00431842	-0.118217	-0.323277	0.455058	-0.323277	0.512767	1.27817	0.959253	-0.156267	2.8031	-0.265873	-0.262739	2.30663	2.67368	-0.214646	-0.115882	-0.214646
-0.32141	-0.418342	-0.418342	-0.13116	-0.275233	-0.13116	-0.118217	-0.232115	0.792969	-0.236795	-0.323277	-0.0638317	0.927361	0.193849	1.97979	-0.156267	-0.156267	-0.265873	-0.629791	0.349014	-0.38509	0.180408	-0.313409	1.46433
0.0170798	-0.0225934	-0.286426	-0.13116	0.156985	0.0129122	0.223478	-0.346013	0.565173	-0.236795	-0.236795	-0.323277	1.82033	-0.603446	2.39438	-0.0466604	0.172552	-0.156267	-0.38509	-0.507441	-0.0180378	-0.313409	0.575461	-0.313409
-0.32141	-0.418342	-0.418342	-0.275233	3.47065	-0.275233	-0.118217	-0.346013	0.10958	-0.323277	0.02265	-0.236795	2.68141	2.26682	1.72466	-0.156267	-0.156267	-0.265873	-0.507441	0.471365	3.53013	-0.214646	-0.115882	-0.313409
-0.659901	-0.0225934	-0.418342	-0.13116	-0.275233	-0.13116	2.38755	-0.118217	-0.346013	-0.323277	0.195613	-0.323277	2.96844	1.85222	4.11654	-0.156267	-0.265873	-0.265873	-0.507441	-0.0180378	0.716066	-0.313409	-0.313409	0.0816444
-0.32141	-0.15451	-0.286426	-0.275233	-0.275233	4.47916	-0.346013	-0.346013	-0.00431842	-0.323277	-0.323277	0.887467	-0.539663	1.97979	3.95708	-0.156267	-0.265873	-0.265873	-0.38509	1.20547	-0.262739	-0.313409	0.377934	-0.313409
0.0170798	-0.418342	-0.418342	-0.13116	-0.13116	-0.275233	-0.232115	-0.232115	-0.232115	-0.323277	-0.323277	-0.323277	0.0981737	2.74519	0.03439	-0.156267	-0.265873	-0.265873	-0.629791	1.32782	0.104313	-0.214646	-0.313409	0.0816444
-0.152165	-0.418342	-0.286426	-0.13116	-0.275233	-0.13116	-0.346013	-0.118217	-0.118217	-0.323277	-0.150313	0.109132	0.225741	0.03439	1.75655	-0.265873	-0.156267	0.0629458	4.26424	-0.507441	0.226664	-0.115882	-0.313409	-0.313409
0.35557	-0.0225934	0.373156	-0.275233	-0.13116	-0.275233	-0.232115	-0.232115	3.07093	-0.236795	0.628022	-0.323277	1.88412	-0.284528	-0.475879	-0.265873	-0.156267	-0.265873	0.593716	0.960768	-0.0180378	-0.313409	-0.214646	-0.214646
0.0170798	-0.286426	-0.286426	-0.275233	-0.275233	-0.275233	-0.00431842	0.565173	0.10958	-0.236795	-0.236795	-0.236795	3.28736	-0.348312	0.03439	-0.265873	-0.265873	-0.265873	1.20547	-0.0180378	3.40778	-0.115882	-0.313409	-0.313409
0.35557	-0.418342	-0.15451	0.156985	-0.13116	-0.275233	-0.232115	-0.118217	-0.346013	-0.236795	-0.236795	-0.236795	3.44681	0.895469	2.36249	0.0629458	0.0629458	-0.265873	-0.262739	3.40778	0.838417	-0.115882	0.871751	-0.313409
-0.418342	-0.418342	-0.286426	-0.275233	-0.275233	0.0129122	-0.118217	1.81805	-0.346013		1.57932	11.0923	3.70195	1.05493	0.193849	1.32588	0.925713	2.85984	-0.0180378	1.57252	0.960768	-0.214646	-0.313409	-0.214646
-0.418342	-0.286426	-0.15451	-0.13116	-0.275233	-0.13116	-0.232115	-0.346013	-0.232115		-0.236795	1.40636	1.37385	2.17114	1.27817	2.1929	-0.141391	1.25918	0.104313	2.55133	-0.629791	-0.313409	1.2668	-0.214646
-0.15451	2.21998	6.44131	-0.275233	0.0129122	-0.275233	0.792969	-0.232115	-0.232115		-0.323277	-0.150313	3.86141	-0.125069	1.91601	1.45926	1.85943	0.525549	-0.507441	2.30663	1.20547	-0.313409	-0.313409	-0.214646
0.636988	-0.418342	-0.418342	-0.13116	-0.275233	-0.275233	-0.232115	-0.232115	-0.346013		-0.323277	-0.323277	-0.348312	0.448984	1.72466	0.192079	0.258773	1.25918	-0.629791	-0.38509	-0.38509	3.83144	-0.319175	-0.20388
-0.418342	2.48382	-0.286426		-0.275233	0.0129122	-0.00431842	1.47636	-0.346013		-0.323277	4.00081	-0.125069	0.544659	-0.603446	-0.341473	-0.141391	1.59265	-0.38509	-0.262739	1.45017	6.71382	-0.0885849	2.33261
-0.286426	-0.418342	-0.418342		0.0129122	-0.13116	-0.118217	3.07093	-0.232115		-0.323277		0.448984	0.576551	2.55384	3.46008	4.32711	0.125385	-0.262739	-0.629791	2.42898	-0.319175	2.90908	2.5632
-0.286426	-0.15451	-0.418342			-0.275233	-0.232115	-0.00431842	1.47636		-0.323277		1.75655	1.78844	-0.0931773	-0.341473	0.392161	1.52596	-0.140388	-0.507441	0.226664	6.71382	1.41025	3.25497
-0.418342	-0.286426	-0.418342			-0.275233	-0.346013	0.10958	-0.346013		-0.236795		0.767902	1.34195	2.84087	1.65935	2.79314	0.0586907	-0.262739	-0.262739	-0.262739	0.372595	9.13501	3.60085
-0.286426	-0.418342	-0.418342			-0.275233	-0.118217	-0.118217	-0.00431842		0.628022		0.863577	-0.475879	0.0662818	4.46049	0.258773	1.79273	-0.507441	1.45017	-0.140388	5.33028	-0.43447	3.25497
-0.15451	-0.286426	2.74765			-0.275233	-0.232115	-0.118217	-0.232115		-0.323277		0.672226	0.640335	1.21439	1.32588	3.39339	0.392161	-0.262739	-0.507441	-0.507441	8.32795	0.71848	0.603185
-0.418342	-0.286426	-0.418342			-0.13116	-0.346013	-0.346013	-0.346013		7.20063		0.799794	-0.380204	-0.252636	-0.208085	0.125385	-0.141391	-0.38509	-0.38509	0.104313	1.64084	-0.43447	0.142005
-0.286426	-0.15451	-0.418342			-0.275233	-0.346013	0.337376	-0.346013		-0.150313		2.49006	2.36249	0.417092	3.39339	0.325467	3.52678	-0.752142	-0.140388	0.349014	0.372595	1.75613	-0.20388
-0.286426		-0.418342			-0.275233	-0.346013	1.81805	3.98212		-0.150313		0.417092	0.863577	0.130065	0.125385	2.45967	1.32588	-0.140388	-0.38509	-0.140388	0.71848	-0.319175	3.02438
-0.418342		-0.286426			0.0129122	-0.346013	-0.232115	0.906868		5.90341		4.6906	0.640335	0.321416	-0.274779	5.99446	1.39257	-0.507441	0.471365	-0.262739	0.2573	5.44557	1.75613
-0.286426		-0.286426			0.0129122	-0.346013	-0.232115	-0.346013		-0.236795		-0.188853	0.895469	1.46952	-0.408167	-0.00800328	2.39298	-0.140388	-0.140388	-0.262739	5.33028	1.98672	1.52554
1.42849		0.109323			-0.275233	-0.346013	-0.232115	-0.346013		-0.236795		2.29871	-0.603446	-0.507771	2.45967	1.25918	3.66017	-0.38509	0.226664	0.104313	-0.20388	3.48556	2.33261
-0.286426		-0.286426			1.88586	0.565173	0.10958	-0.232115		-0.323277		0.289525	3.35114	3.096	1.45926	0.458855	-0.408167	-0.38509	-0.507441	-0.140388	1.41025	2.5632	-0.319175
-0.418342		-0.418342			0.0129122	-0.346013	-0.232115	0.223478		-0.150313		2.68141	0.0662818	-0.0612854	1.79273	-0.208085	-0.141391	-0.629791	1.32782	-0.0180378	0.372595	0.02671	0.372595
-0.418342		-0.418342			-0.275233	-0.232115	-0.346013	-0.346013		-0.236795		-0.571555	0.544659	5.87059	5.32752	6.39462	0.859019	-0.507441	-0.507441	-0.507441	0.2573	4.7538	1.06436
-0.418342		-0.418342			-0.275233	-0.118217	-0.346013	6.94348		-0.236795		0.257633	0.959253	0.3852	-0.341473	0.792325	4.12702	-0.507441	-0.262739	2.18427	0.02671	1.87143	0.94907
-0.418342		-0.286426			-0.275233	-0.232115	-0.346013	-0.00431842		-0.323277		2.17114	0.608443	0.417092	-0.341473	1.39257	-0.274779	-0.38509	-0.38509	7.56771	-0.20388	5.21498	3.94674
-0.15451		3.1434			-0.275233	-0.346013	-0.118217	0.679071		-0.323277		-0.348312	0.640335	0.03439	0.125385	1.45926	3.26	-0.0180378	-0.262739	-0.507441	0.142005	1.87143	0.603185
-0.286426		-0.418342			-0.275233	-0.232115	-0.346013	-0.346013		-0.236795		1.85222	1.05493	3.47871	1.39257	-0.474861	1.39257	-0.262739	-0.752142	-0.0180378	0.48789	1.75613	-0.20388
1.69232		-0.418342			2.174	-0.346013	-0.00431842	-0.232115		-0.150313		0.608443	0.991145	0.225741	1.92612	-0.408167	-0.274779	0.471365	-0.38509	0.838417	-0.20388	-0.319175	-0.0885849
-0.418342		-0.418342			-0.275233	-0.346013	-0.232115	-0.232115		-0.323277		-0.252636	1.66087	1.34195	6.5947	-0.00800328	8.59552	0.471365	-0.140388	-0.0180378	-0.319175	-0.0885849	-0.20388
-0.418342					-0.13116	0.223478	-0.118217	-0.118217		-0.323277		0.00249819	1.21439	2.17114	-0.274779	3.05992	0.392161	-0.38509	-0.629791	-0.38509	-0.319175	3.37026	4.29262
-0.418342					-0.275233	1.70416	-0.346013	-0.346013		-0.150313		0.640335	-0.635338	-0.252636	0.458855	2.59306	1.65935	-0.140388	-0.262739	3.65248	2.10202	1.29495	7.40559
15.1478					0.0129122	-0.346013	-0.346013	-0.346013		-0.236795		0.640335	0.608443	1.24628	-0.341473	-0.0746973	2.59306	0.838417	0.104313	-0.262739	1.17966	0.71848	0.142005
-0.418342					-0.13116	0.906868	-0.346013	-0.118217		-0.150313		-0.188853	0.417092	1.34195	4.66058	3.05992	-0.0746973	-0.140388	0.471365	-0.38509	0.603185	1.41025	7.75147
2.08807					-0.275233	-0.346013		-0.232115		4.26025		0.672226	1.21439	0.704118	5.92776	-0.208085	2.79314	0.349014	-0.262739	-0.38509	-0.319175	0.833775	0.02671
5.78172					0.0129122	-0.00431842		4.77941		-0.0638317		0.608443	0.03439	0.0662818	2.52637	-0.408167	3.59347	-0.629791	-0.140388	0.104313	1.87143	8.21265	0.372595
-0.15451					-0.275233	-0.118217		-0.346013		-0.323277		1.88412	-0.507771	0.544659	0.258773	2.32629	1.0591	-0.38509	-0.140388	0.349014	-0.319175	11.4409	-0.0885849
-0.286426					0.0129122	0.10958		-0.346013		-0.236795		0.03439	-0.443987	-0.188853	4.12702	0.0586907	1.25918	0.471365	-0.140388	-0.752142	4.8691	-0.319175	3.13967
8.68388					-0.275233	-0.346013		-0.346013		-0.323277		-0.380204	1.69276	4.02087	0.192079	0.392161	-0.141391	-0.629791	4.26424	-0.0180378	0.02671	1.41025	2.21731
-0.286426					-0.275233	-0.346013		-0.346013		-0.323277		1.62898	0.289525	-0.31642	5.19413	5.4609	-0.274779	-0.0180378	-0.507441	2.30663	1.06436	0.142005	0.48789
1.5604					-0.275233	-0.232115		-0.118217		-0.323277		0.576551	1.24628	0.321416	2.65976	4.46049	0.525549	-0.262739	2.06192	0.471365	8.21265	-0.0885849	-0.20388
-0.418342					-0.275233	-0.232115		-0.118217		-0.236795		3.82952	0.512767	0.544659	-0.341473	6.39462	1.45926	-0.752142	0.104313	-0.507441	3.02438	0.02671	5.09969
3.01148						-0.346013		-0.346013		-0.150313		-0.443987	0.321416	-0.635338	5.32752	0.192079	8.32875	-0.38509	0.104313	0.349014	1.29495	-0.0885849	-0.20388
-0.418342						2.38755		-0.346013		-0.323277		-0.31642	0.959253	2.49006	2.39298	-0.274779	0.792325	-0.140388	0.838417	-0.262739	2.4479	5.09969	-0.20388
-0.15451						-0.346013		-0.118217		-0.323277		-0.188853	0.831686	0.991145	-0.341473	0.592243	2.72645	-0.140388	-0.38509	-0.38509	3.13967	2.4479	-0.319175
-0.0225934						-0.346013		-0.232115		-0.323277		-0.188853	2.01168	0.0981737	0.992407	3.46008	0.725631	-0.629791	0.104313	-0.507441	1.41025	3.60085	3.71615
-0.418342						-0.118217				-0.323277		1.88412	0.3852	0.225741	-0.408167	5.72768	-0.0746973	-0.507441	-0.0180378	-0.140388	5.67616	1.29495	0.71848
-0.418342						-0.346013						0.576551	0.959253	-0.0293936	3.19331	0.658937	-0.274779	-0.38509	-0.0180378	0.838417	1.41025	7.29029	5.56087
-0.286426						-0.346013						1.91601	0.193849	0.959253	-0.208085	1.32588	3.12661	-0.262739	-0.507441	0.226664	-0.20388	0.94907	0.603185
-0.286426						-0.346013						0.799794	0.704118	0.417092	1.65935	0.792325	0.859019	-0.38509	-0.38509	-0.507441	-0.0885849	0.603185	-0.0885849
0.900821						-0.346013						0.767902	-0.443987	-0.156961	-0.408167	-0.141391	-0.408167	-0.140388	-0.38509	-0.262739	0.94907	-0.43447	2.21731
-0.286426						-0.346013						0.257633	0.417092	1.08682	-0.341473	-0.208085	1.85943	-0.140388	-0.38509	-0.140388	-0.0885849	1.06436	0.71848
0.373156						-0.118217						0.672226	-0.443987	1.40574	2.1262	0.592243	0.859019	-0.262739	-0.38509	-0.140388	0.02671	-0.319175	0.2573
												-0.0931773	1.27817	-0.0293936	2.92653	1.12579	3.26	-0.0180378	-0.38509	-0.262739	5.79146	2.90908	2.33261
												-0.0612854	1.31006	-0.252636	0.458855	3.26	0.192079	-0.38509	0.104313	0.104313	0.833775	0.372595	1.06436
												-0.66723	-0.380204	0.161957	0.658937	2.1929	1.39257	0.104313	0.471365	0.104313	9.82678	-0.319175	7.63618
												1.02304	1.08682	0.544659	1.65935	-0.274779	-0.341473	-0.38509	-0.262739	-0.140388	0.142005	6.36793	-0.0885849
												-0.412095	0.73601	1.9479	2.32629	-0.408167	5.99446	-0.629791	-0.0180378	-0.0180378	-0.43447	0.2573	-0.20388
												-0.603446	-0.0293936	-0.0293936	-0.408167	2.05951	3.99364	-0.629791	-0.262739	-0.38509	-0.319175	0.833775	2.90908
												-0.443987	0.161957	-0.571555	3.12661	1.19249	-0.274779	-0.0180378	-0.262739	0.104313	0.603185	0.603185	-0.43447
												0.03439	2.52195	0.03439	0.392161	0.192079	-0.474861	-0.140388	-0.507441	0.960768	3.48556	2.21731	0.142005
												0.799794	0.576551	1.24628	3.99364	4.26041	0.325467	0.226664	0.226664	-0.262739	7.40559	0.02671	4.98439
												0.672226	0.640335	0.576551	-0.474861	-0.474861	0.859019	-0.262739	0.471365	-0.38509	0.2573	-0.20388	-0.43447
												-0.475879	-0.156961	0.321416	1.32588	-0.141391	2.99323	-0.140388	-0.140388	-0.262739	5.33028	4.52321	1.52554
												0.799794	0.512767	0.3852	0.325467	-0.274779	3.46008	0.104313	-0.507441	0.593716	3.48556	1.75613	2.21731
												-0.571555	1.82033	-0.220745	0.392161	-0.408167	1.85943	-0.38509	0.716066	-0.0180378	-0.20388	0.94907	1.75613
												0.417092	-0.539663	0.3852	-0.0746973	2.65976	-0.0746973	-0.38509	-0.140388	-0.507441	-0.0885849	-0.20388	0.142005
												-0.571555	0.321416	-0.156961	0.125385	0.192079	0.458855	-0.140388	-0.38509	0.226664	0.48789	0.372595	0.02671
												0.576551	-0.220745	0.3852	2.72645	-0.208085	-0.341473	-0.507441	-0.140388	-0.140388	1.06436	5.67616	1.52554
												-0.125069	0.799794	-0.284528	-0.341473	1.12579	-0.274779	-0.507441	0.349014	0.226664	0.833775	3.37026	0.2573
												-0.31642	-0.475879	0.608443	-0.341473	-0.141391	-0.408167	0.226664	-0.752142	-0.262739	1.98672	-0.319175	0.2573
												0.927361	0.193849	-0.220745	-0.474861	1.12579	2.79314	-0.0180378	-0.38509	0.226664	1.75613	-0.0885849	0.2573
												0.161957	-0.31642	-0.156961	6.92817	-0.408167	1.45926	-0.140388	0.104313	4.26424	0.48789	3.02438	-0.0885849
												0.321416	0.257633	0.480876	2.25959	-0.341473	-0.274779	-0.752142	-0.140388	0.104313	0.02671	2.21731	-0.0885849
												1.85222	1.82033	0.927361	0.925713	2.32629	-0.408167	-0.140388	-0.752142	-0.38509	2.4479	3.37026	3.83144
												0.225741	0.927361	3.19168	0.258773	-0.341473	-0.208085	-0.629791	-0.0180378	-0.38509	-0.319175	4.06203	0.603185
												0.00249819	-0.156961	-0.380204	4.46049	0.192079	0.0586907	-0.262739	-0.140388	-0.0180378	-0.20388	3.71615	1.98672
												0.225741	-0.603446	-0.571555	1.19249	4.99405	0.392161	0.960768	-0.140388	-0.140388	4.98439	0.372595	1.64084
												-0.635338	0.289525	0.225741	-0.341473	2.45967	-0.00800328	-0.140388	-0.262739	-0.140388	2.21731	-0.20388	4.63851
												-0.475879	-0.571555	1.21439	-0.274779	1.19249	0.925713	-0.262739	-0.140388	-0.507441	-0.0885849	5.09969	1.52554
												0.640335	0.193849	0.3852	1.72604	-0.408167	-0.141391	0.104313	-0.38509	0.104313	0.02671	0.833775	2.4479
												0.767902	1.21439	0.130065	1.12579	-0.341473	0.325467	-0.507441	-0.38509	0.593716	0.142005	2.79379	1.29495
												-0.125069	-0.475879	-0.699122	2.1929	-0.141391	-0.141391	-0.140388	-0.262739	0.226664	-0.43447	3.25497	1.75613
												-0.220745	-0.507771	-0.475879	-0.00800328	-0.408167	1.39257	-0.262739	-0.38509	-0.140388	1.75613	3.02438	0.02671
												0.927361	1.31006	-0.0612854	0.992407	2.1262	-0.274779	-0.140388	-0.38509	-0.507441	1.29495	3.94674	-0.319175
												2.17114	4.81816	-0.635338	-0.208085	3.12661	-0.0746973	-0.752142	-0.38509	-0.507441	0.48789	4.98439	2.10202
												-0.412095	2.55384	-0.188853	-0.141391	1.99282	-0.274779	-0.262739	-0.38509	-0.38509	-0.319175	-0.20388	3.48556
												1.43763	-0.220745	-0.571555	0.859019	-0.341473	1.12579	-0.38509	0.104313	0.349014	-0.319175	-0.0885849	3.83144
												0.193849	-0.539663	0.225741	-0.341473	-0.274779	1.32588	-0.38509	-0.38509	-0.629791	-0.20388	-0.0885849	1.98672
												0.927361	-0.507771	0.130065	-0.274779	3.12661	1.59265	5.05936	2.27741	0.861141	-0.319175	1.64084	1.87143
												-0.603446	-0.31642	2.58574	-0.208085	1.32588	-0.208085	0.254169	1.92334	1.26579	0.142005	0.142005	1.52554
												3.00033	0.193849	0.130065	-0.0746973	2.72645	-0.00800328	3.39019	2.0245	0.658817	0.02671	0.71848	-0.319175
												-0.220745	-0.348312	-0.0293936	-0.208085	0.0586907	2.79314	2.32799	3.896	0.405912	-0.43447	-0.43447	4.17733
												-0.348312	-0.571555	0.03439	-0.208085	-0.474861	-0.341473	3.28903	2.22683	2.88438	-0.43447	-0.43447	-0.319175
												-0.252636	1.78844	-0.188853	-0.341473	0.658937	-0.208085	1.87276	1.16463	2.98554	-0.0885849	7.75147	0.71848
												1.78844	0.608443	-0.31642	-0.208085	0.592243	-0.141391	3.18786	3.23845	0.759979	0.02671	-0.319175	5.90675
												-0.188853	2.80898	-0.571555	-0.474861	-0.341473	-0.208085	3.74425	2.78322	1.46811	-0.319175	0.02671	-0.43447
												0.0662818	0.03439	-0.412095	-0.474861	1.32588	-0.341473	2.27741	0.759979	0.405912	-0.20388	-0.43447	-0.43447
												-0.188853	-0.475879	-0.571555	1.99282	-0.408167	-0.208085	0.0518455	1.87276	2.58089	-0.0885849	-0.319175	0.02671
												-0.0293936	0.321416	-0.603446	5.92776	-0.408167	-0.274779	4.45239	3.33961	3.03612	-0.20388	-0.319175	0.02671
												-0.188853	1.37385	0.130065	-0.341473	-0.341473	-0.408167	0.254169	1.56927	1.31637	-0.0885849	-0.20388	-0.0885849
												-0.571555	-0.31642	0.576551	0.258773	-0.0746973	1.12579	0.658817	1.82218	2.93496	0.833775	0.71848	-0.0885849
												-0.156961	3.73384	0.512767	-0.341473	-0.274779	-0.274779	0.911722	4.60413	0.254169	1.52554	2.67849	0.02671
												0.608443	-0.412095	0.321416	-0.274779	0.125385	-0.208085	0.861141	2.58089	1.97392	-0.319175	0.2573	-0.43447
												-0.380204	-0.348312	0.225741	1.0591	-0.341473	-0.208085	1.61985	0.30475	4.9582	0.02671	-0.0885849	2.67849
												-0.220745	0.03439	-0.507771	-0.474861	-0.341473	-0.341473	2.93496	2.88438	1.97392	-0.20388	-0.20388	0.02671
												1.5652	0.193849	0.353308	-0.341473	-0.0746973	-0.274779	1.92334	0.355331	4.70529	0.142005	-0.0885849	1.75613
												-0.380204	-0.443987	0.0662818	-0.341473	-0.408167	1.0591	0.658817	2.17625	2.12566	0.603185	-0.319175	3.02438
												0.321416	-0.380204	-0.571555	-0.0746973	4.99405	-0.408167	1.82218	0.355331	2.42915	0.02671	-0.20388	-0.319175
												-0.412095	3.00033	-0.0931773	0.192079	1.79273	1.12579	1.26579	3.79484	3.33961	-0.0885849	-0.319175	3.48556
												2.23493	-0.603446	1.05493	0.258773	0.725631	0.925713	2.17625	1.72102	4.1489	0.02671	0.2573	3.37026
												-0.412095	-0.0612854	0.03439	0.992407	-0.274779	0.325467	1.31637	1.26579	2.32799	-0.0885849	2.10202	-0.0885849
												0.257633	-0.380204	-0.0293936	1.45926	0.525549	-0.408167	1.41753	3.13728	1.46811	-0.0885849	-0.319175	-0.319175
												-0.220745	1.78844	-0.348312	-0.408167	-0.341473	-0.0746973	2.73264	1.92334	0.608236	-0.20388	-0.20388	-0.319175
												0.193849	-0.380204	-0.220745	-0.208085	-0.0746973	-0.341473	2.07508	2.63147	2.63147	-0.43447	-0.0885849	0.48789
												-0.507771	-0.380204	0.289525	0.192079	-0.341473	-0.274779	1.56927	2.98554	1.36695	0.02671	-0.319175	0.02671
												0.640335	0.00249819	2.07547	-0.341473	-0.408167	0.925713	4.45239	5.61575	2.63147	-0.319175	-0.319175	2.33261
												-0.603446	-0.380204	-0.348312	-0.341473	-0.341473	-0.00800328	1.61985	1.67044	1.36695	-0.0885849	0.02671	1.75613
												0.544659	-0.635338	0.672226	-0.274779	-0.408167	-0.274779	1.92334	4.30065	0.507074	-0.43447	-0.319175	-0.319175
												0.544659	-0.348312	0.799794	-0.274779	-0.208085	-0.274779	0.759979	-0.201059	1.72102	-0.20388	-0.319175	0.71848
												-0.443987	0.130065	0.00249819	-0.274779	-0.274779	-0.408167	1.41753	1.92334	0.608236	0.02671	-0.20388	1.52554
												0.608443	0.161957	-0.412095	-0.341473	-0.274779	0.125385	5.05936	3.84542	1.7716	-0.0885849	-0.20388	-0.0885849
												0.257633	-0.156961	-0.188853	-0.341473	0.992407	-0.474861	2.78322	1.36695	1.36695	-0.0885849	0.02671	-0.20388
												-0.284528	-0.571555	2.13925	2.92653	3.39339	-0.474861	3.74425	1.46811	6.17214	-0.0885849	0.02671	-0.20388
												-0.125069	-0.284528	0.130065	2.65976	-0.141391	-0.274779	5.91924	3.0867	1.87276	-0.43447	0.02671	0.02671
												0.640335	-0.66723	-0.284528	2.79314	-0.341473	2.72645	0.962303	0.759979	3.94658	-0.319175	0.48789	2.4479
												-0.0293936	-0.284528	-0.443987	1.0591	-0.341473	1.19249	0.00126452	0.81056	4.04774	0.02671	-0.20388	-0.0885849
												-0.412095	-0.220745	0.130065	0.792325	-0.408167	-0.274779	3.44077	0.254169	-0.0493164	0.2573	4.17733	-0.0885849
												-0.188853	0.0981737	0.544659	2.25959	-0.408167	1.19249	1.61985	2.37857	1.97392	-0.319175	-0.20388	-0.20388
												-0.0612854	-0.475879	0.927361	0.859019	-0.341473	-0.0746973	0.507074	0.861141	0.102426	0.142005	-0.43447	-0.0885849
												-0.220745	-0.539663	-0.284528	-0.341473	-0.341473	-0.208085	1.67044	3.64309	1.01288	0.142005	-0.20388	-0.20388
												-0.66723	-0.699122	-0.443987	-0.0746973	-0.00800328	-0.474861	1.87276	0.911722	1.21521	-0.0885849	-0.20388	0.2573
												-0.603446	-0.635338	-0.699122	-0.474861	-0.474861	-0.408167	2.58089	0.81056	1.72102	-0.20388	0.48789	5.67616
												-0.699122	-0.66723	-0.699122	0.125385	-0.274779	1.52596	0.962303	2.17625	2.22683	0.02671	0.02671	-0.319175
												-0.412095	-0.699122	-0.635338	-0.341473	1.92612	-0.208085	1.16463	0.962303	0.00126452	-0.43447	-0.319175	0.02671
												-0.699122	-0.66723	-0.539663	0.192079	-0.141391	-0.408167	1.16463	1.87276	1.16463	-0.0885849	-0.0885849	-0.319175
												-0.348312	0.417092	-0.699122	-0.341473	-0.341473	-0.408167	3.0867	3.54193	2.32799	-0.319175	-0.20388	-0.20388
												-0.0612854	-0.603446	-0.635338	-0.341473	-0.341473	-0.408167	0.911722	1.31637	0.557655	-0.0885849	-0.319175	-0.319175
												-0.66723	-0.348312	-0.699122	0.658937	1.79273	-0.341473	-0.453964	2.58089	0.81056	-0.20388	-0.20388	-0.0885849
												0.130065	-0.635338	-0.66723	-0.274779	2.45967	-0.274779	1.41753	4.55355	3.33961	0.2573	-0.319175	-0.20388
												-0.699122	-0.284528	-0.699122	-0.474861	-0.474861	-0.208085	3.94658	2.37857	2.22683	-0.43447	0.02671	1.06436
												-0.66723	-0.0612854	-0.699122	1.19249	4.59388	-0.274779	5.76749	5.96982	3.39019	0.142005	0.2573	3.02438
												-0.66723	-0.66723	-0.66723	3.86025	0.525549	-0.274779	3.33961	0.102426	3.33961	0.02671	-0.20388	0.372595
												-0.66723	-0.699122	-0.699122	-0.408167	0.0586907	-0.341473	1.67044	2.22683	0.507074	-0.319175	-0.0885849	-0.319175
												-0.603446	-0.66723	-0.66723	-0.0746973	-0.341473	-0.274779	0.911722	0.405912	3.59251	0.02671	0.142005	1.17966
												-0.699122	-0.699122	-0.699122	-0.208085	-0.341473	-0.208085	2.12566	0.861141	1.67044	-0.0885849	-0.20388	0.02671
												-0.635338	-0.603446	-0.66723	-0.274779	-0.474861	-0.274779	0.30475	0.203588	-0.0998974	0.02671	-0.0885849	-0.43447
												-0.603446	-0.0293936	0.257633	-0.274779	-0.341473	-0.274779	1.67044	0.102426	1.87276	-0.0885849	-0.43447	0.02671
												3.1279	0.544659	-0.284528	-0.341473	-0.274779	-0.274779	1.7716	2.47973	0.861141	-0.43447	-0.0885849	-0.319175
												0.321416	-0.66723	-0.66723	-0.274779	0.325467	-0.341473	0.203588	3.49135	0.557655	-0.0885849	-0.20388	2.33261
												-0.603446	-0.31642	-0.635338	-0.341473	-0.0746973	-0.274779	1.31637	1.16463	0.658817	-0.43447	-0.319175	2.90908
												-0.66723	-0.412095	-0.348312	-0.208085	1.45926	0.458855	2.32799	0.658817	3.64309	-0.20388	-0.319175	-0.319175
												-0.603446	-0.412095	-0.539663	-0.141391	-0.474861	-0.474861	4.80645	3.13728	2.53031	-0.0885849	-0.20388	-0.20388
												-0.66723	-0.348312	-0.475879	0.325467	-0.408167	0.392161	0.456493	6.37446	6.0204	-0.0885849	-0.0885849	-0.0885849
												-0.348312	0.0981737	-0.31642	-0.0746973	-0.0746973	1.25918	2.22683	0.30475	1.61985	-0.43447	0.02671	-0.43447
												0.225741	-0.188853	-0.66723	-0.00800328	-0.341473	-0.408167	1.26579	2.42915	0.709398	0.142005	-0.20388	-0.20388
												-0.699122	-0.539663	-0.348312	-0.141391	-0.341473	-0.474861	2.47973	1.41753	2.53031	-0.319175	-0.43447	-0.43447
												-0.443987	-0.31642	0.321416	-0.274779	-0.208085	-0.274779	0.507074	1.72102	2.07508	-0.0885849	0.02671	0.603185
												0.193849	1.1825	0.321416	-0.474861	-0.341473	-0.274779	2.27741	3.49135	0.203588	-0.20388	-0.0885849	-0.43447
												-0.603446	-0.571555	-0.284528	-0.341473	-0.274779	-0.341473	2.32799	0.254169	2.47973	-0.0885849	-0.43447	-0.319175
												-0.66723	-0.348312	-0.156961	-0.341473	-0.341473	-0.0746973	3.23845	0.759979	2.32799	-0.319175	-0.20388	-0.20388
												0.799794	-0.31642	-0.699122	-0.341473	-0.274779	-0.408167	0.30475	1.31637	1.06346	0.02671	-0.20388	-0.0885849
												-0.699122	-0.603446	-0.66723	-0.341473	-0.408167	-0.274779	-0.555126	0.911722	1.26579	-0.319175	0.02671	0.02671
												-0.635338	-0.699122	-0.66723	-0.408167	-0.0746973	-0.274779	2.47973	3.28903	0.911722	-0.20388	0.142005	-0.20388
												-0.539663	-0.603446	-0.635338	-0.274779	-0.274779	-0.274779	2.0245	0.507074	1.56927	-0.0885849	-0.0885849	-0.0885849
												-0.635338	-0.635338	-0.539663	-0.408167	-0.341473	-0.141391	-0.302221	2.27741	1.11405	-0.319175	-0.0885849	-0.0885849
												-0.603446	-0.699122	-0.443987	-0.208085	-0.408167	-0.341473	3.33961	1.16463	-0.352802	-0.43447	-0.20388	-0.319175
												-0.66723	-0.699122	0.00249819	-0.341473	-0.474861	-0.408167	0.507074	2.58089	2.73264	0.02671	0.02671	-0.20388
												-0.412095	-0.66723	-0.635338	0.392161	-0.474861	-0.274779	0.507074	1.51869	1.56927	-0.0885849	-0.319175	-0.319175
												-0.66723	-0.603446	-0.31642	-0.0746973	-0.208085	-0.474861	0.203588	0.608236	2.53031	-0.319175	-0.0885849	-0.0885849
												-0.284528	-0.635338	-0.0612854	-0.274779	-0.274779	-0.274779	-0.352802	2.27741	0.0518455	0.02671	-0.0885849	-0.43447
												-0.172157	0.416528	-0.376918	-0.341473	-0.341473	-0.474861	3.74425	0.507074	0.254169	0.02671	-0.20388	0.02671
												1.15878	1.5939	-0.0697774	-0.341473	-0.408167	-0.274779	1.16463	0.355331	1.82218	-0.20388	-0.319175	-0.43447
												0.0837927	0.314148	-0.351323	-0.408167	-0.341473	-0.0746973	4.90762	1.11405	0.557655	-0.20388	0.142005	-0.319175
												0.928428	1.72187	0.467718	-0.274779	-0.274779	-0.341473	1.06346	-0.25164	0.709398	-0.319175	0.02671	-0.0885849
												-0.197753	0.902833	0.0581977	-0.274779	-0.341473	-0.474861	1.21521	0.153007	2.78322	-0.20388	-0.319175	-0.0885849
												1.67068	-0.197753	2.1058	-0.274779	-0.408167	0.392161	0.153007	0.911722	4.19948	-0.0885849	-0.319175	0.94907
												0.0326027	-0.428108	0.390933	-0.0746973	0.0586907	-0.341473	0.456493	1.46811	0.709398	-0.20388	-0.0885849	0.833775
												-0.120967	2.23377	0.211768	-0.408167	-0.474861	-0.274779	-0.352802	2.17625	3.23845	0.142005	-0.0885849	-0.319175
												0.954023	3.53912	0.646883	-0.341473	-0.341473	-0.474861	3.28903	0.00126452	0.102426	-0.20388	-0.0885849	-0.319175
												-0.428108	1.0564	3.02722	-0.208085	-0.274779	-0.341473	0.254169	4.09832	-0.504545	-0.43447	-0.319175	-0.319175
												0.237363	0.826048	1.26116	-0.408167	-0.408167	-0.341473	2.78322	0.254169	1.16463	-0.319175	1.64084	-0.0885849
												-0.248943	1.97782	-0.248943	-0.341473	-0.274779	-0.208085	-0.0998974	-0.504545	3.64309	-0.20388	-0.43447	-0.20388
												0.954023	1.20997	-0.453703	-0.474861	-0.341473	-0.408167	1.21521	0.658817	0.254169	-0.319175	-0.0885849	-0.0885849
												-0.453703	0.800453	1.23557	-0.341473	-0.341473	-0.474861	0.355331	-0.453964	2.53031	-0.20388	-0.20388	0.2573
												1.51711	-0.325728	-0.402513	-0.408167	-0.408167	-0.408167	2.0245	0.00126452	1.26579	0.142005	-0.0885849	0.142005
												-0.428108	1.44033	-0.453703	-0.408167	-0.341473	-0.274779	-0.25164	5.51459	0.203588	-0.319175	-0.319175	-0.0885849
												-0.0697774	1.33795	1.64509	-0.341473	0.125385	-0.341473	1.67044	3.79484	0.405912	-0.319175	-0.43447	-0.43447
												-0.0697774	0.749263	-0.274538	-0.274779	-0.408167	-0.274779	0.30475	1.67044	1.26579	0.02671	-0.43447	-0.43447
												-0.248943	-0.428108	1.0564	-0.208085	-0.341473	-0.408167	0.608236	2.07508	0.30475	-0.20388	-0.319175	-0.0885849
												4.38376	2.36175	1.74747	-0.0746973	-0.274779	-0.274779	1.41753	0.102426	0.102426	0.02671	-0.43447	-0.0885849
												0.211768	0.390933	0.595693	-0.274779	-0.408167	-0.341473	0.861141	0.203588	2.32799	0.02671	-0.20388	-0.319175
												-0.402513	0.800453	1.72187	-0.208085	-0.408167	-0.274779	-0.403383	0.30475	1.92334	-0.319175	-0.20388	0.02671
												-0.248943	1.95223	1.03081	-0.274779	-0.208085	-0.341473	0.102426	1.36695	-0.504545	-0.0885849	-0.319175	-0.0885849
												0.0326027	-0.402513	0.339743	-0.474861	-0.341473	-0.341473	0.709398	2.12566	2.27741	-0.319175	-0.0885849	-0.0885849
												-0.453703	1.33795	0.851643	-0.341473	-0.274779	-0.0746973	0.102426	-0.0998974	2.63147	-0.20388	-0.0885849	0.372595
												1.15878	0.774858	1.00521	0.725981	0.887161	0.484211	0.254169	1.01288	0.81056	-0.319175	-0.20388	-0.0885849
												1.03081	1.46592	-0.428108	0.403621	0.242441	-0.160508	0.456493	0.102426	0.861141	0.02671	-0.0885849	-0.0885849
												-0.120967	1.082	-0.351323	0.161851	0.0812615	0.403621	0.254169	-0.0493164	0.962303	-0.20388	-0.319175	-0.20388
												3.61591	-0.300133	1.92663	-0.241098	0.000671583	-0.0799184	0.153007	0.405912	2.27741	-0.0885849	-0.319175	0.372595
												-0.453703	0.646883	-0.428108	0.242441	-0.160508	0.484211	-0.302221	0.608236	0.456493	-0.43447	-0.20388	0.142005
												1.38914	-0.402513	0.877238	-0.0799184	-0.321688	-0.160508	-0.0998974	1.51869	0.00126452	0.2573	-0.0885849	-0.319175
												0.00700765	1.5683	-0.376918	1.3707	-0.241098	-0.160508	-0.150478	0.507074	-0.150478	-0.20388	-0.319175	0.48789
												0.288553	1.92663	2.0802	-0.241098	0.725981	0.403621	-0.201059	-0.25164	1.61985	-0.0885849	-0.319175	-0.319175
												0.723668	-0.428108	1.5939	1.85424	0.242441	-0.321688	-0.352802	0.102426	1.01288	-0.319175	-0.20388	-0.319175
												-0.402513	1.00521	1.54271	0.161851	5.48079	0.000671583	0.608236	-0.302221	0.81056	-0.20388	-0.0885849	-0.43447
												0.0837927	-0.197753	0.288553	1.85424	0.242441	0.161851	1.31637	0.0518455	0.102426	2.53015	6.87316	1.1652
												-0.453703	1.18438	0.0326027	1.85424	0.484211	0.000671583	0.608236	0.355331	-0.201059	0.668858	8.48628	2.28198
												-0.402513	-0.0697774	-0.376918	1.04834	0.967751	-0.160508	0.81056	1.26579	5.26168	4.39144	1.66155	1.53746
												-0.453703	-0.325728	0.339743	0.0812615	0.484211	1.53188	-0.25164	-0.352802	-0.0493164	1.66155	1.1652	2.65423
												1.36354	0.416528	0.954023	-0.402278	0.967751	-0.321688	-0.150478	-0.0493164	0.254169	2.15789	5.01187	3.15058
												0.570098	1.18438	-0.300133	-0.241098	2.25719	0.161851	-0.403383	0.709398	0.30475	0.048428	2.53015	1.53746
												0.518908	1.41473	-0.428108	-0.241098	1.3707	0.000671583	-0.403383	0.759979	2.0245	0.420686	-0.075658	3.39875
												0.800453	2.25937	-0.402513	0.484211	-0.321688	-0.160508	2.73264	-0.403383	0.507074	0.91703	-0.199744	2.15789
												0.902833	0.109388	-0.376918	0.725981	0.242441	-0.160508	-0.0998974	-0.25164	0.0518455	1.41337	2.77832	1.90972
												-0.376918	-0.248943	1.00521	0.806571	0.725981	0.242441	-0.555126	0.0518455	0.0518455	1.66155	0.668858	3.15058
												-0.274538	-0.223348	-0.376918	0.806571	-0.0799184	-0.160508	0.456493	0.102426	0.507074	2.0338	1.1652	0.544772
												1.10759	-0.428108	-0.0953724	-0.160508	0.161851	-0.160508	-0.25164	3.49135	0.355331	0.048428	0.048428	-0.572002
												-0.0441824	2.02901	-0.120967	0.0812615	-0.160508	-0.160508	0.759979	-0.453964	0.658817	6.74907	0.172514	0.792944
												0.211768	0.723668	1.23557	-0.0799184	0.161851	0.967751	-0.25164	0.203588	0.911722	2.0338	2.77832	0.172514
												-0.351323	-0.376918	-0.325728	0.0812615	-0.241098	0.000671583	-0.150478	-0.0998974	1.72102	1.1652	1.28929	4.14327
												0.928428	-0.274538	-0.274538	-0.321688	0.0812615	0.242441	1.06346	1.67044	-0.403383	0.2966	0.048428	4.63961
												-0.300133	-0.376918	1.69628	-0.321688	0.403621	-0.241098	2.42915	-0.0493164	-0.0493164	-0.075658	0.544772	3.15058
												0.877238	-0.274538	-0.248943	7.73731	0.161851	0.000671583	0.254169	0.00126452	0.456493	2.0338	2.40606	2.28198
												0.800453	0.698073	0.774858	-0.0799184	0.161851	-0.160508	2.17625	-0.352802	-0.0998974	-0.32383	1.1652	2.65423
												-0.300133	1.20997	-0.428108	0.242441	0.645391	-0.0799184	0.0518455	-0.555126	1.56927	0.048428	0.792944	1.90972
												-0.248943	-0.274538	-0.248943	-0.241098	0.0812615	0.484211	0.30475	-0.201059	0.557655	0.2966	0.172514	0.2966
												-0.274538	0.979618	-0.428108	3.62722	0.887161	0.484211	0.759979	0.658817	1.21521	-0.447916	0.2966	2.40606
												-0.300133	0.211768	-0.376918	0.967751	-0.241098	-0.241098	2.58089	0.557655	1.21521	-0.32383	2.65423	3.39875
												0.928428	0.416528	1.5683	1.29011	0.0812615	0.161851	-0.0493164	0.00126452	2.0245	0.172514	3.89509	2.15789
												0.698073	-0.300133	-0.453703	0.645391	0.967751	1.69306	-0.555126	1.97392	-0.201059	-0.075658	0.91703	1.1652
												0.902833	0.954023	1.13319	-0.160508	4.03017	0.161851	0.102426	0.608236	0.507074	0.91703	2.65423	3.02649
												0.442123	1.20997	-0.223348	0.000671583	0.0812615	0.645391	-0.403383	0.759979	-0.403383	1.66155	-0.075658	2.77832
												0.0326027	-0.402513	0.0581977	0.0812615	-0.0799184	0.161851	-0.201059	-0.0998974	2.17625	0.420686	-0.075658	0.420686
												-0.376918	-0.0185874	-0.325728	2.1766	-0.402278	0.403621	-0.403383	-0.201059	1.31637	0.2966	2.15789	0.792944
												-0.428108	0.186173	0.00700765	0.645391	0.0812615	0.242441	1.11405	0.00126452	-0.403383	1.41337	0.420686	0.420686
												1.33795	-0.428108	-0.325728	-0.241098	0.161851	0.000671583	-0.555126	0.254169	-0.201059	2.28198	3.02649	-0.199744
												0.723668	-0.402513	0.698073	0.806571	-0.0799184	-0.241098	-0.504545	-0.504545	0.203588	2.0338	0.544772	1.66155
												-0.300133	-0.274538	-0.300133	0.161851	0.725981	0.242441	-0.504545	-0.504545	0.557655	4.88778	0.544772	0.544772
												2.1058	1.20997	-0.274538	0.806571	-0.321688	-0.241098	-0.555126	-0.504545	1.61985	0.91703	1.04112	2.77832
												-0.376918	0.698073	-0.428108	0.0812615	0.242441	-0.402278	-0.302221	0.0518455	0.658817	2.15789	-0.075658	5.13595
												-0.376918	0.672478	0.211768	-0.402278	-0.241098	-0.241098	-0.352802	0.153007	-0.302221	0.91703	-0.199744	0.544772
												0.160578	0.160578	0.877238	0.161851	0.000671583	0.000671583	-0.453964	-0.453964	0.00126452	-0.447916	2.40606	1.53746
												-0.453703	3.05282	0.262958	0.242441	0.000671583	-0.402278	-0.504545	-0.150478	-0.150478	1.28929	1.78563	2.40606
												0.390933	-0.325728	0.211768	-0.160508	0.0812615	2.57955	-0.352802	0.658817	1.87276	0.172514	-0.075658	1.41337
												0.237363	-0.325728	-0.453703	0.242441	0.484211	-0.241098	1.87276	-0.504545	-0.0493164	0.048428	0.420686	4.7637
												-0.402513	-0.428108	1.10759	6.68964	0.403621	0.403621	-0.504545	-0.504545	-0.453964	-0.199744	-0.075658	0.544772
												-0.223348	-0.376918	-0.376918	-0.160508	-0.160508	0.000671583	0.254169	0.658817	0.102426	0.792944	0.668858	5.50821
												1.49152	-0.0697774	-0.428108	0.242441	-0.160508	0.484211	-0.504545	0.00126452	0.759979	4.14327	4.7637	3.89509
												2.36175	-0.325728	1.00521	-0.321688	-0.482868	-0.241098	-0.453964	-0.555126	-0.555126	0.172514	0.048428	2.15789
												-0.325728	2.36175	1.49152	0.000671583	0.242441	0.564801	-0.504545	0.405912	-0.25164	-0.199744	0.792944	0.048428
												0.493313	-0.453703	0.00700765	-0.402278	0.323031	0.967751	-0.453964	-0.504545	0.254169	0.544772	0.420686	0.420686
												-0.223348	-0.376918	1.38914	0.161851	1.12893	0.323031	-0.504545	-0.555126	-0.555126	0.91703	3.02649	0.048428
												1.03081	0.800453	0.262958	0.161851	0.725981	-0.0799184	-0.555126	-0.555126	2.8338	-0.199744	0.048428	0.544772
												0.544503	-0.402513	-0.0697774	-0.160508	-0.0799184	-0.0799184	-0.453964	-0.504545	0.355331	-0.32383	0.172514	-0.32383
												-0.300133	-0.376918	-0.428108	1.29011	-0.0799184	0.725981	-0.555126	-0.555126	-0.504545	0.544772	-0.199744	0.91703
												-0.402513	1.03081	1.28676	0.564801	0.161851	0.967751	-0.555126	-0.0998974	0.759979	1.53746	2.28198	0.91703
												0.0581977	2.5921	1.84985	1.29011	1.04834	0.161851	-0.504545	-0.504545	3.13728	1.28929	-0.075658	1.04112
												1.69628	0.442123	2.00342	-0.0799184	0.484211	-0.321688	-0.555126	-0.453964	-0.352802	2.65423	1.53746	-0.199744
												2.41294	2.23377	1.15878	-0.241098	0.161851	0.0812615	-0.453964	-0.352802	-0.403383	0.668858	1.04112	0.172514
												1.74747	-0.376918	1.97782	0.887161	-0.402278	0.403621	-0.453964	0.0518455	-0.555126	-0.199744	0.668858	3.39875
												1.082	1.03081	1.082	0.000671583	-0.160508	0.0812615	-0.504545	-0.504545	1.92334	-0.199744	2.90241	2.28198
												-0.172157	0.339743	0.877238	0.403621	-0.0799184	0.0812615	-0.504545	-0.453964	-0.352802	0.668858	0.048428	0.544772
												0.339743	0.134983	1.15878	-0.241098	0.161851	0.000671583	-0.352802	-0.403383	-0.453964	0.172514	0.544772	0.91703
												-0.402513	0.544503	0.160578	0.161851	-0.160508	-0.160508	-0.555126	0.153007	-0.25164	0.668858	0.420686	1.1652
												-0.248943	-0.146562	0.646883	3.94958	0.484211	1.53188	1.82218	-0.352802	-0.403383	-0.199744	1.90972	1.66155
												1.36354	1.87544	-0.428108	-0.402278	0.0812615	-0.0799184	-0.555126	-0.555126	-0.504545	0.172514	1.04112	0.420686
												-0.197753	0.109388	1.28676	0.564801	-0.0799184	0.967751	-0.25164	-0.201059	-0.555126	0.792944	-0.572002	0.048428
												-0.428108	-0.376918	1.67068	2.82132	2.66014	-0.321688	-0.555126	-0.555126	-0.504545	-0.075658	3.89509	0.668858
												0.314148	1.0564	0.365338	0.725981	-0.402278	1.20952	-0.555126	-0.453964	0.00126452	-0.32383	-0.199744	0.2966
												-0.402513	0.518908	0.595693	0.403621	-0.0799184	0.000671583	-0.555126	-0.504545	-0.555126	0.420686	2.40606	-0.075658
												-0.248943	-0.376918	0.160578	-0.160508	0.887161	0.967751	-0.555126	-0.150478	0.30475	-0.447916	-0.199744	0.048428
												-0.428108	1.0564	-0.300133	-0.321688	0.403621	0.000671583	-0.504545	-0.504545	-0.555126	-0.199744	2.28198	0.172514
												0.518908	-0.453703	1.61949	0.0812615	-0.0799184	-0.160508	-0.453964	-0.555126	0.102426	0.172514	0.172514	-0.32383
												1.26116	1.03081	-0.325728	2.33778	0.484211	1.77365	-0.504545	-0.504545	-0.403383	2.0338	1.04112	0.048428
												0.544503	0.826048	1.13319	0.0812615	0.564801	0.887161	-0.25164	-0.555126	-0.25164	0.172514	4.01918	-0.075658
												1.13319	-0.453703	0.186173	-0.321688	-0.402278	0.000671583	-0.403383	-0.504545	-0.555126	1.66155	0.420686	1.04112
												-0.402513	-0.402513	-0.120967	-0.321688	-0.160508	0.0812615	-0.555126	-0.555126	1.97392	1.53746	-0.447916	-0.075658
												1.15878	0.0326027	-0.376918	-0.0799184	-0.321688	-0.402278	-0.453964	-0.504545	-0.403383	1.04112	0.91703	2.0338
												0.314148	0.211768	-0.300133	0.323031	-0.0799184	-0.0799184	-0.302221	-0.555126	-0.453964	0.2966	0.91703	0.2966
												-0.428108	0.621288	0.851643	0.0812615	0.484211	-0.321688	-0.504545	-0.453964	-0.25164	0.792944	-0.199744	0.420686
												0.211768	-0.325728	0.186173	-0.0799184	0.645391	0.0812615	-0.555126	-0.453964	-0.555126	1.78563	0.048428	-0.32383
												0.390933	0.0581977	-0.453703	-0.321688	-0.321688	-0.160508	-0.504545	-0.453964	-0.352802	-0.075658	1.41337	1.1652
												-0.428108	0.595693	0.314148	-0.402278	0.645391	1.29011	-0.504545	-0.555126	-0.150478	-0.447916	0.2966	3.02649
												-0.402513	-0.223348	-0.325728	0.645391	0.000671583	0.645391	-0.504545	-0.555126	-0.453964	-0.32383	1.53746	-0.32383
												-0.428108	-0.453703	-0.453703	-0.0799184	2.49896	0.484211	0.456493	-0.504545	0.102426	-0.075658	0.420686	-0.199744
												0.442123	-0.453703	0.928428	0.161851	0.161851	0.0812615	-0.555126	-0.403383	0.608236	1.28929	4.26735	11.0921
												1.20997	0.237363	-0.428108	0.242441	5.72256	3.06309	-0.504545	-0.403383	-0.453964	2.65423	0.048428	0.2966
												0.288553	-0.248943	-0.172157	0.000671583	0.161851	-0.241098	-0.352802	-0.555126	0.557655	1.28929	0.2966	0.544772
												-0.453703	0.698073	1.36354	-0.321688	1.29011	-0.0799184	-0.024991	0.983565	-0.437582	0.792944	0.544772	0.048428
												-0.453703	-0.376918	0.800453	0.161851	-0.402278	-0.482868	-0.460504	-0.116678	-0.0708345	3.39875	0.2966	0.792944
												-0.453703	0.672478	0.646883	-0.241098	0.887161	-0.241098	-0.437582	-0.27713	-0.322973	-0.075658	0.544772	0.792944
												-0.428108	-0.376918	-0.453703	-0.0799184	0.000671583	0.806571	1.05233	-0.300052	-0.1396	-0.447916	1.04112	3.64692
												0.0581977	-0.453703	-0.402513	3.06309	0.484211	0.806571	0.777269	-0.483425	0.685582	-0.199744	0.2966	2.15789
												0.467718	-0.453703	-0.453703	0.161851	-0.321688	0.242441	-0.437582	-0.0937562	0.135461	1.78563	-0.199744	2.40606
												-0.453703	0.0837927	-0.453703	1.53188	0.484211	0.806571	2.45055	1.60245	0.25007	-0.447916	3.52284	0.91703
												2.5921	-0.453703	0.211768	-0.402278	-0.241098	-0.0799184	-0.506347	-0.506347	0.548052	0.668858	0.91703	3.02649
												-0.428108	0.442123	-0.428108	0.000671583	0.0812615	1.12893	0.754347	0.318835	0.868956	1.78563	0.91703	1.90972
												-0.428108	1.00521	-0.197753	0.161851	0.161851	-0.0799184	0.318835	-0.208365	-0.529269	4.14327	5.01187	0.792944
												0.390933	-0.0697774	-0.351323	0.403621	0.000671583	0.725981	0.914799	-0.506347	1.18986	1.41337	5.38413	6.25273
												0.0837927	0.211768	0.0837927	-0.0799184	1.45129	0.887161	0.3876	1.55661	-0.368817	1.78563	0.792944	1.41337
												0.877238	-0.223348	1.20997	1.61247	0.484211	2.33778	-0.0708345	1.21278	0.364678	0.048428	0.172514	0.172514
												-0.453703	-0.428108	0.928428	-0.241098	0.564801	1.20952	-0.529269	0.227148	0.158383	1.53746	0.91703	1.1652
												1.15878	-0.223348	0.928428	0.000671583	0.806571	0.000671583	1.80875	0.777269	1.07525	0.172514	0.048428	0.2966
												-0.0953724	-0.428108	-0.402513	1.04834	0.967751	0.806571	0.639739	1.32739	0.983565	0.668858	1.28929	1.78563
												-0.453703	-0.351323	0.160578	0.161851	0.564801	0.484211	-0.391739	-0.345895	0.960643	1.04112	0.420686	2.40606
												-0.453703	0.00700765	-0.453703	-0.482868	1.04834	0.000671583	-0.27713	-0.0479128	-0.231286	0.420686	1.53746	0.91703
												0.0581977	-0.402513	-0.453703	1.61247	-0.0799184	2.41837	0.731426	1.28155	0.777269	2.0338	0.420686	1.90972
												-0.428108	-0.120967	1.0564	1.3707	0.161851	0.403621	-0.483425	1.30447	0.204226	-0.075658	0.544772	1.28929
												-0.428108	-0.428108	-0.453703	-0.160508	-0.402278	0.806571	-0.300052	0.227148	-0.529269	0.668858	5.13595	0.792944
												1.23557	0.902833	0.467718	0.484211	0.161851	0.242441	0.341756	0.708504	0.410522	6.87316	0.2966	2.77832
												-0.0697774	-0.453703	-0.197753	0.242441	-0.160508	-0.241098	1.12109	0.800191	-0.460504	0.544772	-0.32383	0.668858
												-0.0953724	-0.223348	-0.453703	0.645391	-0.241098	-0.241098	1.25863	-0.27713	-0.185443	0.2966	1.41337	0.172514
												-0.376918	-0.453703	-0.453703	0.242441	1.29011	0.564801	0.639739	1.71706	1.07525	2.28198	2.40606	0.668858
												0.00700765	-0.453703	-0.402513	0.725981	0.323031	0.0812615	-0.208365	-0.27713	-0.345895	2.90241	-0.32383	1.90972
												0.800453	0.544503	-0.453703	0.323031	0.403621	0.645391	3.13821	0.891878	0.0208524	1.78563	0.544772	2.0338
												2.13139	0.262958	0.646883	0.323031	-0.241098	0.242441	0.52513	0.914799	0.960643	1.90972	0.91703	0.668858
												-0.402513	-0.325728	0.851643	1.53188	0.242441	-0.241098	-0.460504	-0.024991	0.616817	1.66155	1.66155	1.28929
												-0.248943	0.749263	-0.453703	-0.241098	0.967751	0.484211	-0.208365	0.318835	-0.322973	5.75638	0.668858	1.1652
												1.5939	-0.274538	-0.402513	0.645391	0.645391	1.04834	0.341756	0.708504	-0.300052	1.04112	0.91703	2.53015
												-0.453703	0.646883	-0.453703	-0.0799184	1.20952	0.000671583	-0.437582	-0.162521	-0.185443	3.64692	2.65423	2.65423
												-0.453703	-0.453703	0.621288	1.20952	0.323031	0.000671583	0.433443	1.14402	0.708504	0.544772	1.04112	5.26004
												0.749263	-0.453703	-0.428108	-0.402278	0.242441	1.12893	1.73998	4.078	-0.506347	-0.447916	1.1652	0.172514
												-0.197753	-0.428108	-0.453703	-0.0799184	0.000671583	4.67489	2.01504	0.868956	0.158383	0.91703	-0.32383	0.2966
												-0.453703	-0.428108	-0.402513	0.564801	2.82132	-0.0799184	0.593895	0.937721	1.12109	-0.199744	0.172514	0.172514
												-0.453703	1.5939	-0.402513	0.967751	-0.402278	0.161851	-0.391739	1.90043	-0.024991	0.91703	0.172514	0.420686
												-0.428108	-0.376918	0.237363	0.161851	-0.0799184	0.806571	0.846034	0.0208524	0.593895	-0.199744	1.41337	3.27466
												1.0564	-0.453703	-0.453703	-0.241098	0.000671583	0.564801	1.73998	-0.391739	-0.0708345	0.792944	0.792944	0.172514
												-0.428108	-0.402513	0.211768	0.967751	0.161851	0.564801	-0.391739	1.60245	-0.368817	4.14327	-0.199744	0.2966
												-0.453703	0.646883	-0.300133	0.0812615	0.484211	0.000671583	0.983565	-0.41466	0.548052	1.78563	0.172514	0.048428
												0.160578	0.339743	0.134983	-0.402278	0.0812615	-0.0799184	0.937721	-0.437582	-0.460504	0.420686	-0.32383	7.86585
												-0.453703	-0.453703	-0.402513	0.484211	-0.321688	-0.0799184	1.39616	-0.345895	1.30447	2.28198	0.668858	0.420686
												-0.428108	-0.453703	-0.453703	0.645391	-0.160508	1.3707	0.272991	-0.460504	-0.437582	-0.447916	1.53746	2.28198
												-0.428108	-0.453703	-0.402513	-0.402278	0.000671583	2.57955	-0.0479128	-0.506347	-0.437582	-0.075658	0.91703	1.04112
												-0.453703	-0.428108	-0.428108	0.242441	-0.241098	1.3707	1.7629	0.479287	-0.483425	-0.32383	0.420686	1.28929
												-0.428108	-0.453703	-0.453703	0.564801	0.323031	1.29011	0.0208524	0.227148	-0.41466	-0.32383	3.27466	0.792944
												-0.428108	-0.428108	-0.453703	0.000671583	-0.160508	1.29011	1.25863	-0.483425	0.0208524	-0.199744	0.420686	0.91703
												-0.453703	-0.402513	-0.453703	-0.321688	-0.0799184	0.806571	-0.208365	-0.368817	1.80875	0.792944	1.04112	2.0338
												-0.453703	-0.428108	-0.453703	0.323031	0.484211	0.000671583	0.135461	0.800191	-0.506347	-0.199744	0.172514	-0.199744
												-0.453703	-0.376918	-0.376918	0.000671583	0.0812615	-0.241098	0.616817	-0.437582	-0.208365	-0.199744	0.420686	9.23079
												-0.453703	-0.453703	-0.453703	-0.0799184	0.000671583	0.806571	-0.460504	-0.322973	-0.506347	-0.075658	0.544772	1.90972
												1.03081	-0.402513	-0.428108	0.403621	0.403621	0.0812615	1.78582	-0.506347	-0.024991	-0.199744	1.28929	0.420686
												-0.453703	-0.453703	-0.428108	0.161851	1.04834	-0.321688	-0.368817	0.0666958	0.754347	0.792944	-0.32383	-0.075658
												-0.453703	-0.120967	-0.428108	0.725981	0.806571	1.04834	3.16113	-0.116678	-0.1396	3.64692	0.172514	0.668858
												-0.300133	-0.0697774	-0.453703	-0.482868	0.0812615	2.01542	2.19842	1.69414	0.479287	0.668858	7.74176	2.28198
												-0.453703	-0.428108	-0.223348	1.45129	0.887161	2.66014	1.12109	-0.231286	0.846034	1.1652	4.51552	-0.32383
												-0.428108	-0.428108	0.365338	1.20952	4.43312	0.161851	-0.116678	1.35031	1.442	3.52284	-0.199744	0.668858
												-0.453703	-0.453703	-0.453703	-0.160508	0.725981	0.323031	1.60245	0.639739	-0.437582	0.792944	1.41337	0.2966
												-0.428108	-0.453703	-0.453703	-0.160508	-0.241098	1.29011	1.41908	1.55661	-0.552191	-0.075658	0.2966	2.15789
												-0.453703	-0.402513	-0.428108	-0.402278	-0.402278	1.04834	0.181304	-0.254208	0.777269	0.048428	1.78563	0.544772
												-0.453703	-0.453703	-0.0697774	0.0812615	-0.402278	0.564801	0.868956	-0.437582	1.57953	0.048428	0.2966	0.668858
												-0.223348	0.518908	-0.453703	-0.321688	-0.241098	0.645391	-0.162521	1.02941	0.52513	0.048428	0.2966	4.14327
												-0.453703	-0.428108	-0.453703	-0.482868	-0.402278	-0.160508	-0.208365	-0.391739	1.48784	1.04112	-0.075658	3.15058
												-0.402513	-0.453703	-0.453703	-0.160508	-0.321688	-0.0799184	1.35031	1.18986	-0.506347	1.41337	-0.075658	1.66155
												-0.428108	-0.453703	-0.453703	-0.241098	-0.482868	-0.321688	-0.41466	-0.0937562	0.3876	-0.075658	1.1652	0.544772
												-0.453703	-0.453703	-0.402513	-0.321688	-0.321688	-0.321688	2.40471	-0.460504	0.364678	-0.075658	-0.075658	3.52284
												-0.428108	-0.428108	-0.428108	4.44398	1.12945	0.406281	-0.254208	-0.529269	1.51076	-0.075658	1.04112	4.88778
												-0.428108	-0.428108	-0.453703	1.91288	1.12945	2.99764	0.708504	0.479287	-0.506347	0.172514	0.91703	2.90241
												-0.402513	-0.453703	-0.197753	2.09368	1.97315	-0.0155682	0.639739	-0.254208	-0.231286	-0.447916	3.02649	12.5811
												-0.351323	-0.453703	-0.428108	1.00892	1.91288	2.09368	1.28155	0.914799	-0.254208	-0.447916	0.172514	0.544772
												-0.428108	-0.428108	-0.428108	0.587073	2.09368	-0.136096	-0.460504	-0.1396	-0.254208	-0.447916	1.04112	0.2966
												-0.428108	-0.453703	-0.0697774	1.91288	3.23869	0.466545	2.08381	1.90043	-0.483425	-0.075658	1.53746	3.27466
												-0.0953724	-0.428108	-0.453703	0.767865	0.165224	1.73209	0.616817	-0.460504	-0.322973	3.39875	1.28929	1.1652
												-0.453703	0.595693	-0.428108	0.406281	1.18971	4.20292	0.823112	2.56516	-0.162521	3.39875	0.048428	0.172514
												-0.120967	-0.428108	-0.453703	-0.0758324	0.888394	0.767865	0.181304	-0.208365	0.548052	1.1652	0.91703	4.01918
												-0.402513	-0.428108	-0.428108	5.34794	2.33473	0.346016	-0.41466	0.341756	1.21278	-0.075658	-0.075658	0.048428
												-0.402513	-0.453703	-0.402513	1.43077	4.80556	0.647337	2.2901	-0.162521	0.891878	-0.32383	-0.199744	-0.32383
												-0.453703	-0.453703	-0.402513	0.948658	-0.0758324	2.99764	0.754347	2.65685	1.85459	-0.199744	-0.447916	0.172514
												-0.402513	-0.428108	-0.428108	1.24998	3.66054	0.0446959	0.433443	-0.460504	0.548052	-0.199744	-0.447916	-0.32383
												-0.428108	-0.453703	-0.453703	0.707601	3.11817	2.93737	0.0666958	0.685582	-0.437582	0.2966	-0.447916	0.048428
												0.72979	1.1216	0.820208	0.285752	4.80556	7.21613	-0.529269	0.708504	1.51076	-0.32383	0.172514	2.0338
												1.36272	0.00644647	2.32717	1.12945	0.346016	1.85262	-0.483425	-0.254208	0.52513	-0.447916	0.544772	-0.32383
												1.09146	1.99564	1.90522	3.41949	1.67183	1.00892	-0.391739	-0.529269	0.868956	-0.572002	-0.075658	0.668858
												-0.0538322	0.0968644	0.699651	2.395	0.225488	1.67183	-0.391739	1.12109	0.593895	-0.32383	0.172514	0.792944
												1.9655	1.00104	1.30244	0.406281	5.22741	1.85262	-0.116678	0.593895	1.14402	-0.199744	1.1652	0.91703
												0.217422	1.72439	-0.385365	1.49103	0.165224	7.69824	-0.345895	-0.529269	0.570974	-0.447916	-0.447916	-0.32383
												1.9655	-0.234668	1.93536	3.17843	1.67183	0.346016	-0.460504	-0.529269	0.708504	-0.447916	0.792944	-0.32383
												0.127004	0.0365858	0.639372	3.35922	0.828129	-0.0155682	-0.41466	-0.552191	0.891878	-0.572002	4.7637	0.91703
												-0.14425	-0.415504	0.0667251	1.12945	1.91288	0.888394	-0.254208	0.846034	-0.368817	-0.199744	-0.199744	-0.075658
												0.579094	0.518815	-0.174389	4.02213	1.00892	0.346016	-0.116678	-0.529269	-0.460504	-0.199744	1.04112	0.420686
												0.609233	-0.0839715	-0.0839715	3.72081	1.24998	0.587073	-0.368817	0.272991	1.14402	-0.447916	-0.199744	-0.075658
												0.850347	-0.355225	-0.14425	0.707601	1.31024	0.948658	-0.345895	1.28155	-0.529269	-0.199744	0.420686	1.41337
												3.50261	0.30784	3.62316	1.06919	-0.0155682	2.09368	0.66266	1.39616	-0.506347	-0.199744	-0.447916	1.04112
												0.850347	1.66411	-0.14425	0.888394	0.406281	0.587073	1.12109	0.25007	-0.41466	-0.447916	-0.32383	0.544772
												2.14634	0.910626	0.428397	1.31024	1.49103	3.66054	-0.506347	1.05233	-0.483425	-0.32383	-0.075658	-0.075658
												3.05052	0.940765	0.820208	2.93737	-0.136096	-0.136096	2.56516	-0.437582	-0.41466	-0.199744	-0.199744	1.90972
												0.548954	-0.0538322	0.398258	1.85262	1.37051	0.828129	0.52513	-0.437582	-0.506347	0.172514	-0.075658	-0.075658
												1.69425	0.0968644	1.93536	1.67183	1.91288	1.00892	-0.529269	-0.506347	0.868956	-0.32383	-0.199744	-0.075658
												1.51341	0.940765	2.29703	-0.196361	2.33473	4.38371	0.3876	-0.552191	-0.529269	-0.199744	0.420686	1.53746
												0.00644647	-0.415504	-0.14425	2.27447	0.587073	0.647337	-0.368817	-0.529269	-0.529269	0.2966	0.668858	1.04112
												2.08606	1.09146	0.398258	6.67375	5.95058	-0.316889	-0.41466	-0.506347	-0.529269	-0.32383	-0.199744	0.792944
												-0.234668	0.850347	-0.445643	-0.0155682	1.24998	4.08239	0.823112	-0.529269	-0.506347	-0.32383	0.792944	0.668858
												0.2777	0.127004	2.56829	-0.256625	2.63605	0.10496	0.937721	0.754347	-0.0479128	-0.447916	1.1652	0.048428
												-0.0538322	2.1162	1.1216	-0.256625	0.526809	-0.136096	-0.529269	0.0437741	0.708504	-0.199744	0.172514	-0.075658
												0.940765	1.21202	-0.114111	-0.196361	-0.316889	-0.316889	-0.231286	0.66266	0.937721	-0.199744	2.15789	0.048428
												-0.0538322	0.0667251	0.940765	1.18971	1.49103	3.54001	0.685582	-0.529269	-0.552191	-0.32383	0.048428	1.28929
												0.127004	-0.325086	0.00644647	-0.316889	-0.316889	-0.316889	1.53369	1.41908	-0.529269	-0.199744	5.88047	9.72714
												0.247561	0.850347	-0.536061	1.43077	-0.136096	0.0446959	-0.300052	-0.1396	-0.208365	-0.447916	1.1652	6.62499
												-0.355225	0.368118	0.127004	0.225488	3.0579	0.647337	-0.529269	0.66266	0.295913	0.2966	-0.447916	2.15789
												1.93536	-0.234668	-0.294947	0.466545	1.18971	0.587073	-0.552191	0.708504	-0.0708345	-0.199744	1.28929	3.77101
												0.127004	0.609233	-0.114111	0.828129	1.12945	2.33473	-0.254208	0.364678	0.708504	0.2966	-0.075658	-0.572002
												0.72979	-0.174389	-0.0839715	0.0446959	0.888394	0.707601	0.800191	1.14402	-0.391739	-0.199744	0.048428	2.28198
												1.63397	0.0667251	-0.234668	2.51552	1.12945	3.41949	0.983565	-0.529269	0.295913	-0.075658	1.90972	2.0338
												1.15174	0.639372	0.2777	0.526809	-0.136096	1.24998	-0.391739	-0.00206932	0.25007	0.048428	-0.447916	0.172514
												3.804	-0.0538322	0.157143	0.165224	4.44398	0.828129	0.0896175	2.19842	1.18986	-0.199744	0.792944	0.544772
												-0.0538322	0.579094	-0.114111	-0.0155682	-0.0155682	1.61156	0.914799	0.502208	-0.391739	-0.572002	-0.32383	0.048428
												-0.234668	0.247561	1.2723	-0.196361	-0.196361	1.24998	-0.483425	0.410522	-0.529269	0.048428	-0.447916	1.1652
												1.51341	0.127004	-0.355225	1.37051	4.20292	1.67183	0.410522	0.548052	-0.506347	-0.32383	0.544772	-0.447916
												0.910626	0.217422	1.33258	0.948658	0.225488	0.0446959	0.570974	-0.00206932	-0.460504	-0.572002	3.15058	-0.32383
												0.187282	-0.385365	1.48327	-0.316889	-0.196361	0.406281	-0.345895	-0.41466	-0.345895	0.668858	0.172514	0.420686
												1.60383	2.47787	1.03118	0.225488	-0.316889	0.526809	-0.368817	-0.391739	-0.529269	-0.199744	0.048428	4.26735
												-0.385365	2.86968	0.428397	0.948658	0.587073	-0.316889	0.364678	1.00649	-0.506347	-0.32383	10.2235	-0.447916
												1.72439	-0.325086	-0.355225	0.10496	-0.316889	0.526809	1.2357	-0.27713	-0.506347	-0.199744	0.420686	0.544772
												1.06132	2.35731	1.51341	0.0446959	2.69632	-0.196361	-0.024991	0.181304	1.2357	1.28929	0.048428	0.048428
												-0.415504	0.00644647	-0.0538322	-0.316889	-0.256625	0.10496	-0.391739	-0.506347	1.57953	0.048428	0.420686	0.048428
												2.50801	1.75453	0.398258	2.63605	0.0446959	-0.256625	-0.483425	-0.41466	0.937721	-0.075658	0.2966	-0.199744
												0.2777	1.24216	0.398258	2.51552	1.00892	1.49103	0.868956	-0.552191	0.158383	-0.199744	0.792944	-0.075658
												1.18188	0.518815	-0.0839715	4.86583	1.79236	-0.316889	0.318835	0.456365	-0.322973	-0.447916	0.668858	-0.447916
												-0.445643	1.78467	-0.385365	0.346016	1.37051	0.346016	-0.0937562	-0.506347	1.16694	-0.572002	1.41337	-0.199744
												1.51341	0.669511	0.337979	0.0446959	0.346016	0.285752	-0.322973	1.55661	-0.460504	-0.075658	0.2966	-0.572002
												-0.174389	-0.385365	0.548954	-0.136096	1.5513	3.47975	-0.529269	0.868956	-0.529269	-0.075658	1.04112	1.04112
												-0.415504	1.30244	0.0968644	1.49103	-0.0758324	-0.316889	0.502208	-0.0479128	-0.0937562	0.668858	-0.075658	-0.32383
												-0.0839715	0.217422	-0.385365	0.165224	0.526809	0.828129	0.777269	0.548052	-0.024991	2.28198	-0.572002	0.048428
												1.24216	0.0968644	1.30244	4.68503	2.03341	0.707601	-0.345895	-0.162521	0.639739	-0.075658	2.40606	-0.447916
												0.518815	0.579094	-0.264807	0.406281	-0.256625	0.767865	-0.460504	0.891878	-0.185443	-0.32383	0.2966	-0.447916
												0.0667251	0.337979	0.609233	1.18971	0.767865	1.79236	0.227148	-0.552191	0.777269	0.668858	-0.32383	1.28929
												2.08606	0.579094	1.1216	2.45526	0.948658	1.91288	0.616817	1.02941	-0.506347	-0.447916	-0.199744	2.40606
												0.699651	0.157143	0.850347	0.587073	-0.316889	0.225488	-0.552191	0.227148	-0.024991	2.40606	1.41337	-0.447916
												3.29163	1.72439	0.0968644	0.10496	-0.136096	-0.136096	-0.41466	0.960643	0.914799	-0.32383	-0.199744	0.420686
												0.940765	7.05905	-0.0538322	-0.316889	-0.256625	-0.316889	0.868956	1.00649	0.25007	-0.199744	-0.32383	-0.075658
												-0.234668	0.0667251	1.15174	-0.0155682	-0.256625	-0.256625	0.983565	0.227148	-0.460504	-0.32383	-0.447916	0.048428
												0.548954	3.29163	-0.415504	-0.316889	-0.136096	-0.316889	0.639739	0.135461	-0.231286	-0.199744	-0.32383	1.41337
												0.337979	0.2777	-0.114111	-0.256625	-0.316889	-0.316889	-0.483425	1.02941	0.960643	-0.199744	-0.447916	0.048428
												0.880487	0.458536	1.54355	-0.256625	1.67183	-0.256625	0.410522	1.00649	-0.185443	-0.32383	-0.075658	-0.32383
												2.44773	-0.415504	0.548954	0.10496	6.13137	-0.256625	0.0208524	-0.27713	1.14402	-0.32383	-0.32383	-0.32383
												0.458536	-0.385365	0.970905	-0.196361	1.12945	0.285752	0.318835	-0.483425	-0.483425	0.048428	-0.199744	2.65423
												1.09146	-0.0839715	1.75453	0.165224	-0.256625	3.41949	-0.460504	1.30447	-0.0708345	-0.32383	1.66155	8.48628
												1.33258	-0.294947	0.699651	-0.196361	-0.256625	3.11817	0.3876	0.410522	0.295913	-0.199744	-0.32383	1.1652
												0.2777	0.639372	1.21202	-0.256625	-0.256625	-0.316889	0.685582	-0.483425	-0.460504	-0.199744	-0.447916	2.40606
												1.09146	0.72979	-0.415504	-0.316889	-0.0155682	-0.316889	0.3876	-0.529269	-0.483425	-0.32383	-0.075658	-0.32383
												2.02578	-0.234668	-0.14425	1.12945	2.51552	-0.0155682	0.433443	-0.437582	0.731426	-0.447916	0.2966	0.048428
												-0.0538322	0.458536	0.0667251	8.36114	-0.196361	0.647337	1.30447	0.364678	-0.506347	-0.32383	-0.447916	-0.32383
												2.62857	1.09146	0.548954	4.32345	0.406281	-0.316889	-0.506347	1.14402	0.891878	-0.447916	-0.199744	1.41337
												0.488676	-0.475783	-0.204529	2.87711	-0.196361	-0.256625	-0.506347	-0.552191	-0.00206932	-0.447916	-0.075658	-0.199744
												0.217422	0.337979	3.26149	-0.316889	0.0446959	-0.0155682	-0.437582	0.227148	0.52513	-0.447916	-0.32383	0.544772
												1.18188	-0.264807	0.880487	0.165224	4.02213	0.285752	0.112539	0.708504	-0.41466	-0.32383	-0.075658	-0.199744
												1.39286	-0.294947	0.428397	-0.256625	-0.316889	-0.316889	-0.552191	0.639739	-0.41466	5.34699	2.83436	1.41417
												-0.234668	-0.204529	1.39286	-0.316889	-0.316889	0.346016	0.364678	-0.506347	-0.0708345	0.594838	0.212481	0.103236
												0.669511	2.17648	-0.445643	-0.316889	-0.0758324	4.86583	1.07525	1.7629	0.960643	2.83436	1.08644	0.813328
												-0.264807	2.32717	-0.234668	-0.316889	-0.256625	-0.256625	-0.552191	0.227148	0.433443	2.9436	1.30493	6.6033
												1.06132	0.127004	-0.264807	-0.196361	1.61156	0.0446959	-0.1396	1.2357	1.14402	1.35955	1.19568	3.59907
												1.90522	0.609233	0.518815	-0.196361	-0.0758324	-0.316889	0.456365	-0.437582	-0.27713	0.157859	1.35955	2.01502
												-0.14425	1.63397	1.03118	-0.316889	-0.256625	-0.136096	-0.00206932	-0.1396	-0.1396	0.704083	0.157859	1.9604
												1.06132	0.548954	1.60383	1.12945	2.57579	1.18971	0.158383	-0.552191	-0.529269	-0.0606309	0.485593	1.30493
												1.03118	-0.174389	-0.174389	-0.316889	-0.0155682	0.406281	0.593895	0.960643	1.37323	12.6118	2.99822	5.78397
												1.00104	0.458536	0.428397	0.10496	-0.136096	4.20292	-0.483425	0.456365	1.16694	0.157859	1.30493	0.267104
												0.850347	-0.294947	0.217422	0.647337	2.45526	-0.256625	-0.437582	0.410522	0.754347	0.321726	4.30916	0.704083
												1.45313	2.9601	0.127004	1.18971	-0.136096	-0.316889	-0.529269	0.25007	0.3876	0.649461	2.01502	3.21671
												1.00104	-0.445643	2.50801	-0.316889	-0.256625	-0.196361	-0.552191	0.754347	0.593895	1.4688	0.86795	4.36379
												-0.0839715	0.247561	1.45313	-0.316889	0.707601	-0.136096	-0.552191	-0.529269	-0.0937562	1.14106	2.72511	4.52765
												3.26149	1.1216	-0.415504	-0.0758324	-0.136096	-0.256625	-0.185443	-0.322973	0.456365	0.704083	1.57804	1.74191
												2.47787	0.30784	-0.234668	0.285752	-0.316889	-0.316889	0.823112	-0.529269	-0.41466	1.25031	0.594838	0.212481
												1.00104	-0.174389	0.759929	-0.316889	2.57579	-0.196361	-0.506347	-0.506347	-0.552191	-0.0606309	0.813328	0.922573
												0.669511	-0.385365	-0.294947	-0.316889	0.165224	-0.316889	-0.552191	-0.529269	-0.506347	1.74191	5.6201	0.922573
												2.05592	4.07525	-0.445643	0.165224	-0.316889	-0.316889	-0.437582	-0.552191	0.433443	0.048614	1.03182	0.048614
												0.880487	0.247561	0.669511	0.0446959	-0.136096	2.63605	-0.322973	0.52513	0.983565	0.813328	0.321726	1.85115
												1.72439	-0.385365	0.0968644	-0.256625	-0.316889	-0.316889	0.52513	-0.529269	1.2357	0.430971	2.9436	-0.169876
												-0.325086	0.548954	0.428397	-0.316889	-0.256625	-0.316889	-0.322973	-0.300052	-0.552191	0.321726	-0.00600847	0.977195
												0.0365858	-0.0236929	1.36272	-0.316889	-0.316889	-0.316889	1.85459	-0.529269	0.914799	2.39738	1.90578	4.09067
												2.65871	0.30784	0.639372	-0.136096	-0.316889	-0.316889	-0.368817	0.708504	-0.529269	0.267104	3.38058	1.41417
												0.127004	0.337979	0.940765	6.85454	0.948658	-0.316889	-0.322973	-0.322973	1.14402	1.08644	0.267104	0.704083
												2.14634	0.398258	1.39286	-0.256625	0.406281	-0.316889	-0.529269	0.0666958	0.204226	0.321726	-0.169876	2.06964
												2.02578	0.669511	-0.355225	-0.316889	-0.316889	-0.316889	-0.552191	-0.506347	-0.529269	1.35955	0.649461	0.704083
												-0.0538322	1.03118	-0.14425	-0.316889	-0.316889	-0.316889	-0.529269	-0.345895	-0.506347	0.86795	1.35955	1.79653
												1.1216	-0.14425	1.06132	-0.316889	-0.316889	1.61156	0.3876	0.570974	-0.0937562	3.65369	0.540216	2.06964
												2.86968	-0.204529	0.910626	-0.316889	-0.256625	-0.256625	-0.552191	-0.552191	0.479287	0.594838	0.704083	3.05285
												-0.294947	1.90522	-0.114111	-0.256625	2.2142	-0.256625	-0.552191	-0.231286	0.318835	0.813328	2.39738	0.594838
												1.30244	0.0667251	0.0667251	-0.316889	-0.0155682	2.93737	-0.552191	0.708504	0.616817	0.813328	0.649461	0.321726
												-0.445643	1.48327	0.820208	-0.316889	1.24998	-0.256625	-0.552191	-0.437582	-0.00206932	0.704083	1.25031	2.34276
												-0.114111	0.0968644	-0.355225	-0.316889	-0.256625	-0.256625	-0.529269	-0.27713	1.2357	2.01502	1.08644	3.92681
												0.609233	0.337979	0.217422	-0.256625	-0.316889	-0.256625	-0.552191	-0.483425	-0.552191	1.08644	0.977195	1.25031
												-0.385365	1.45313	0.2777	1.00892	1.61156	-0.196361	-0.552191	1.41908	-0.41466	0.321726	1.25031	2.06964
												-0.445643	1.45313	1.63397	-0.316889	-0.316889	-0.256625	-0.552191	0.0437741	-0.552191	0.212481	0.321726	2.56125
												0.609233	-0.0538322	-0.355225	-0.316889	-0.196361	-0.316889	-0.552191	-0.529269	-0.529269	0.212481	2.88898	-0.00600847
												-0.0538322	-0.264807	1.2723	-0.196361	-0.316889	-0.316889	-0.322973	-0.506347	-0.529269	0.813328	0.86795	2.01502
												0.669511	1.2723	-0.204529	0.948658	2.33473	-0.256625	-0.41466	-0.552191	-0.483425	0.212481	1.52342	9.33443
												0.157143	-0.505922	-0.114111	1.91288	-0.256625	-0.316889	-0.552191	-0.41466	0.364678	0.157859	0.86795	7.85962
												0.00644647	-0.234668	2.05592	-0.316889	-0.256625	-0.256625	-0.506347	-0.0708345	-0.552191	6.6033	-0.169876	2.77974
												1.57369	1.54355	0.518815	-0.316889	-0.256625	-0.256625	-0.27713	1.00649	0.639739	2.39738	3.76294	1.74191
												-0.355225	0.820208	0.820208	-0.316889	-0.256625	-0.316889	-0.529269	-0.552191	-0.024991	3.87218	2.56125	2.77974
												-0.0839715	0.0968644	-0.0236929	-0.256625	0.587073	-0.196361	-0.552191	-0.529269	-0.529269	0.540216	3.70832	3.10747
												0.428397	0.759929	0.0365858	-0.316889	-0.316889	-0.316889	-0.529269	-0.552191	-0.506347	0.430971	0.430971	7.53189
												0.0968644	0.0365858	-0.0236929	-0.256625	-0.256625	-0.316889	-0.506347	-0.529269	0.25007	-0.279121	0.048614	0.977195
												1.18188	0.639372	-0.415504	-0.316889	-0.256625	-0.196361	-0.552191	-0.529269	0.0437741	1.85115	3.32596	1.30493
												-0.264807	-0.385365	-0.385365	-0.256625	-0.316889	-0.316889	-0.116678	-0.552191	-0.506347	2.88898	0.267104	2.83436
												-0.234668	-0.505922	0.579094	-0.316889	-0.316889	-0.316889	-0.506347	-0.506347	0.112539	3.81756	0.103236	0.267104
												-0.204529	-0.0538322	-0.264807	-0.316889	-0.316889	-0.256625	-0.529269	-0.529269	0.0896175	1.74191	4.69152	1.63266
												-0.0839715	-0.114111	2.89982	-0.256625	-0.256625	0.647337	-0.529269	0.295913	-0.391739	0.430971	0.321726	1.52342
												-0.234668	-0.505922	-0.325086	-0.196361	-0.256625	-0.196361	-0.506347	0.364678	1.55661	-0.169876	3.27134	4.03605
												0.548954	1.93536	0.187282	-0.256625	-0.316889	-0.256625	-0.506347	-0.552191	-0.529269	1.19568	3.4352	0.267104
												0.428397	1.48327	-0.355225	-0.196361	-0.196361	-0.316889	-0.529269	-0.552191	-0.529269	1.52342	0.103236	11.7378
												0.458536	0.30784	1.36272	2.99764	-0.316889	-0.196361	-0.529269	-0.529269	-0.552191	2.77974	0.649461	3.70832
												0.2777	-0.174389	-0.325086	-0.256625	-0.256625	0.406281	-0.529269	-0.460504	-0.208365	1.25031	0.813328	0.103236
												0.880487	0.00644647	-0.445643	-0.256625	-0.256625	-0.256625	-0.552191	-0.552191	-0.41466	1.19568	2.12427	3.32596
												0.0968644	-0.234668	-0.325086	-0.196361	-0.256625	-0.256625	-0.529269	-0.552191	-0.300052	1.63266	2.77974	4.25454
												4.04512	-0.385365	1.39286	-0.316889	-0.316889	-0.256625	-0.552191	-0.552191	0.777269	0.157859	1.63266	3.92681
												0.639372	-0.325086	1.51341	-0.316889	-0.196361	-0.256625	-0.529269	-0.41466	0.364678	0.922573	7.85962	0.594838
												-0.415504	2.20662	-0.415504	-0.316889	-0.316889	-0.256625	-0.506347	-0.552191	-0.254208	2.23351	1.9604	1.03182
												-0.0236929	-0.505922	0.72979	-0.256625	-0.316889	-0.316889	-0.552191	-0.529269	-0.00206932	5.83859	0.157859	-0.169876
												0.247561	-0.355225	1.48327	-0.316889	-0.316889	-0.196361	-0.460504	0.112539	0.52513	0.103236	3.16209	2.34276
												-0.505922	0.548954	1.9655	-0.256625	-0.316889	-0.136096	-0.529269	-0.552191	0.135461	1.41417	2.17889	2.452
												4.46707	1.06132	0.187282	-0.316889	-0.316889	-0.136096	-0.529269	-0.529269	-0.552191	1.35955	0.977195	2.34276
												-0.0538322	0.127004	-0.415504	-0.256625	-0.316889	-0.316889	-0.552191	-0.506347	-0.552191	1.90578	0.977195	0.103236
												-0.204529	0.759929	0.00644647	-0.196361	-0.256625	-0.256625	-0.552191	-0.529269	-0.0937562	4.36379	6.98566	2.83436
												0.368118	-0.264807	-0.536061	-0.316889	0.647337	-0.256625	-0.529269	-0.529269	-0.506347	6.49406	3.27134	1.03182
												1.06132	-0.475783	-0.174389	-0.256625	-0.256625	-0.316889	-0.345895	-0.552191	0.0896175	0.376348	0.048614	0.758705
												0.790069	-0.294947	-0.234668	-0.316889	-0.136096	-0.316889	-0.552191	-0.529269	-0.116678	1.68729	3.38058	1.85115
												1.36272	0.247561	-0.325086	-0.316889	-0.316889	-0.316889	-0.552191	-0.552191	-0.437582	0.485593	0.977195	2.01502
												0.820208	0.127004	-0.505922	-0.256625	-0.316889	-0.316889	-0.529269	-0.506347	-0.552191	1.41417	0.103236	6.87642
												2.59843	-0.0839715	-0.355225	-0.256625	-0.256625	-0.316889	-0.552191	-0.529269	0.0896175	0.977195	3.16209	4.58227
												0.00644647	0.398258	-0.445643	2.75658	-0.256625	-0.256625	-0.552191	-0.552191	-0.460504	2.99822	1.79653	2.452
												-0.174389	0.0968644	0.187282	-0.256625	-0.196361	-0.316889	-0.552191	-0.552191	-0.460504	2.56125	0.649461	-0.00600847
												0.639372	0.880487	0.0365858	-0.316889	-0.256625	-0.316889	-0.552191	-0.529269	-0.552191	2.17889	0.376348	2.61587
												-0.264807	1.93536	-0.355225	-0.316889	-0.256625	-0.316889	-0.552191	-0.529269	-0.506347	0.649461	0.540216	0.704083
												2.20662	1.36272	-0.385365	-0.316889	-0.256625	-0.256625	-0.529269	-0.529269	-0.506347	0.321726	5.40161	-0.115253
												0.368118	-0.355225	-0.505922	-0.316889	-0.256625	-0.316889	-0.529269	-0.552191	0.272991	0.540216	1.90578	2.12427
												-0.0839715	0.699651	0.247561	-0.316889	-0.256625	-0.316889	-0.552191	-0.460504	-0.460504	-0.00600847	2.61587	2.88898
												-0.234668	-0.355225	0.2777	-0.316889	-0.316889	-0.256625	-0.552191	-0.345895	-0.506347	0.922573	-0.169876	0.267104
												0.910626	-0.264807	-0.385365	-0.316889	-0.256625	-0.316889	-0.552191	-0.552191	-0.231286	4.69152	0.212481	0.649461
												4.43693	0.217422	2.08606	-0.256625	-0.316889	-0.316889	2.34909	5.51142	2.97197	3.70832	0.922573	0.048614
												-0.204529	-0.355225	0.187282	-0.316889	-0.316889	-0.256625	-0.0466165	3.35529	0.528353	0.430971	2.23351	0.157859
												-0.505922	-0.234668	-0.234668	0.466545	-0.256625	-0.0758324	1.67829	1.19915	2.30118	0.86795	2.83436	0.649461
												-0.0236929	-0.234668	-0.385365	-0.316889	-0.256625	-0.256625	1.82204	1.67829	2.06161	2.28813	2.56125	0.813328
												0.0365858	-0.0839715	1.42299	-0.196361	-0.196361	-0.316889	1.29498	0.192954	2.49283	1.35955	2.50662	0.430971
												0.157143	1.21202	-0.415504	-0.316889	-0.256625	-0.256625	-0.238273	1.67829	1.43872	0.594838	1.41417	0.157859
												-0.385365	-0.0236929	-0.536061	-0.256625	-0.316889	-0.316889	0.432525	-0.0466165	3.64277	0.212481	2.72511	3.59907
												0.0365858	-0.355225	-0.475783	-0.256625	0.948658	-0.316889	5.12811	0.240868	1.24707	0.485593	0.813328	2.34276
												-0.415504	-0.505922	-0.505922	-0.316889	-0.316889	-0.316889	3.69069	0.815838	1.77412	0.86795	0.594838	1.14106
												-0.445643	-0.505922	-0.536061	-0.136096	-0.196361	-0.316889	1.72621	3.49903	0.14504	2.61587	1.79653	0.704083
												-0.475783	-0.445643	-0.114111	-0.316889	-0.316889	-0.256625	5.79891	4.79271	1.15124	2.23351	2.17889	0.977195
												-0.536061	-0.415504	-0.475783	-0.316889	-0.316889	-0.0155682	0.097126	0.432525	2.44492	1.14106	2.06964	2.12427
												-0.536061	-0.475783	-0.475783	-0.256625	-0.316889	-0.256625	6.99676	2.63658	0.576267	0.267104	1.30493	5.1285
												-0.475783	-0.415504	-0.445643	-0.196361	-0.316889	-0.316889	-0.42993	1.77412	1.96578	1.68729	0.86795	4.85539
												1.93536	-0.505922	-0.445643	-0.196361	-0.256625	-0.316889	1.63038	0.336697	4.79271	1.08644	3.81756	1.68729
												-0.14425	-0.475783	-0.505922	-0.256625	-0.196361	-0.316889	-0.42993	1.00749	3.97817	4.69152	0.977195	6.22095
												1.06132	-0.445643	-0.0538322	-0.256625	-0.256625	-0.316889	-0.238273	3.11572	1.77412	1.41417	1.30493	2.01502
												0.639372	1.69425	-0.505922	-0.316889	-0.316889	-0.316889	0.097126	1.29498	6.42179	0.485593	1.52342	0.649461
												-0.505922	-0.536061	-0.536061	1.6989	0.100798	0.183816	1.48664	1.34289	2.20535	-0.0606309	0.485593	-0.0606309
												1.39286	-0.234668	-0.445643	2.03097	0.349852	1.18003	3.97817	1.05541	1.96578	1.41417	2.34276	0.430971
												-0.536061	-0.505922	0.518815	0.0385342	0.847961	0.0592888	0.336697	-0.190359	4.50523	0.704083	-0.333743	0.103236
												-0.536061	-0.475783	-0.475783	-0.293538	-0.252029	0.88947	0.240868	1.96578	0.432525	0.048614	0.376348	0.922573
												-0.475783	-0.505922	-0.536061	0.349852	0.598907	-0.252029	0.767924	5.17602	-0.0945306	0.813328	1.63266	2.67049
												-0.475783	-0.475783	-0.505922	0.142307	0.0177797	0.702679	1.86995	0.097126	0.432525	0.212481	-0.279121	-0.0606309
												-0.536061	-0.415504	0.850347	2.30078	-0.272784	0.412116	0.336697	0.911666	0.72001	1.63266	-0.224498	0.103236
												-0.415504	0.518815	-0.445643	2.44606	0.827206	-0.0237293	1.43872	0.576267	0.672096	3.05285	0.922573	3.05285
												-0.475783	-0.415504	-0.475783	1.07626	0.142307	0.225325	-0.0466165	0.0492118	-0.238273	0.758705	1.41417	0.048614
												-0.505922	1.42299	-0.445643	0.308343	0.972488	1.96871	1.34289	1.77412	4.21774	-0.00600847	1.57804	6.16633
												-0.536061	-0.174389	-0.505922	1.40833	1.51211	1.36682	-0.382015	2.01369	0.288783	0.048614	3.4352	1.85115
												-0.415504	-0.415504	0.488676	0.329098	0.20457	0.993243	0.95958	2.01369	1.48664	-0.333743	3.21671	1.57804
												-0.536061	-0.505922	-0.445643	0.847961	0.453625	0.142307	0.0492118	1.86995	2.54075	1.25031	3.54445	0.212481
												-0.445643	-0.415504	-0.505922	-0.0444839	0.598907	0.495134	1.19915	1.96578	4.88854	0.649461	2.01502	1.35955
												-0.475783	-0.505922	-0.536061	0.764943	0.43287	0.847961	-0.477844	0.00129767	4.02609	0.485593	0.977195	0.540216
												-0.475783	-0.505922	-0.505922	0.266834	-0.252029	-0.293538	-0.238273	1.53455	3.35529	0.594838	-0.169876	2.9436
												-0.475783	-0.505922	-0.475783	0.910224	0.20457	0.66117	-0.0945306	1.77412	0.815838	0.376348	1.79653	0.212481
												0.669511	-0.475783	-0.505922	0.557397	1.28381	-0.501084	8.29044	1.96578	3.83443	2.01502	0.649461	1.74191
												-0.505922	0.970905	-0.204529	1.11777	1.49135	-0.314293	1.67829	3.97817	1.15124	1.25031	4.52765	4.03605
												-0.536061	1.39286	-0.505922	1.76116	2.23851	0.806452	1.86995	-0.238273	0.576267	0.758705	0.376348	0.704083
												-0.505922	-0.0236929	0.820208	0.495134	0.0385342	-0.189766	2.49283	0.95958	1.29498	0.540216	0.922573	0.376348
												-0.536061	-0.505922	-0.505922	0.868715	1.49135	0.349852	-0.142445	2.20535	0.336697	0.430971	3.27134	-0.0606309
												-0.536061	-0.505922	-0.505922	-0.293538	1.88569	0.847961	0.00129767	0.624181	0.097126	0.485593	3.59907	0.157859
												-0.536061	-0.536061	-0.505922	0.557397	1.05551	1.09702	2.01369	0.192954	1.19915	1.41417	0.212481	1.41417
												-0.475783	-0.475783	-0.475783	2.42531	0.0177797	2.63285	3.0678	2.25326	1.82204	-0.224498	0.430971	0.922573
												-0.505922	-0.475783	-0.536061	0.453625	1.74041	0.0177797	0.432525	3.0678	3.78651	0.103236	0.540216	0.321726
												-0.505922	0.0365858	1.48327	-0.501084	0.557397	1.28381	0.384611	4.12191	-0.190359	0.103236	1.90578	1.08644
												-0.445643	-0.505922	-0.415504	0.183816	1.32532	-0.189766	2.7324	0.672096	0.432525	0.430971	1.9604	0.212481
												-0.475783	0.157143	-0.505922	1.2423	1.59512	-0.148257	0.00129767	4.16983	3.69069	1.4688	0.485593	2.61587
												-0.415504	-0.325086	-0.505922	-0.0652384	0.349852	0.0177797	2.87615	0.672096	-0.142445	2.06964	1.14106	2.77974
												-0.294947	-0.385365	0.880487	-0.293538	0.287589	0.785697	3.49903	-0.238273	2.58866	0.922573	0.048614	2.99822
												-0.14425	-0.385365	-0.204529	0.764943	0.993243	-0.521838	3.83443	-0.190359	0.288783	0.977195	2.34276	2.72511
												-0.475783	-0.536061	-0.475783	-0.501084	-0.0859929	-0.397311	-0.382015	-0.0466165	1.29498	-0.00600847	1.03182	2.12427
												-0.415504	-0.505922	-0.294947	1.18003	-0.0859929	-0.355802	2.06161	1.77412	1.86995	0.922573	3.32596	2.56125
												0.247561	-0.264807	0.458536	-0.272784	0.0385342	0.24608	1.34289	1.53455	1.29498	0.758705	0.86795	2.61587
												-0.536061	-0.505922	-0.505922	0.121552	0.142307	-0.335047	2.92406	2.15743	5.46351	1.63266	1.03182	2.28813
												0.0968644	-0.325086	-0.355225	-0.00297482	0.142307	0.0177797	1.00749	1.19915	-0.190359	0.376348	-0.169876	0.594838
												-0.536061	-0.536061	-0.536061	-0.231275	1.03475	-0.231275	2.06161	2.82823	1.00749	0.594838	1.30493	1.68729
												0.157143	-0.14425	-0.505922	-0.0859929	0.515888	0.20457	2.7324	1.63038	2.397	1.63266	6.22095	0.430971
												0.428397	-0.325086	-0.445643	0.142307	-0.127502	-0.189766	-0.286187	2.54075	1.63038	-0.169876	2.23351	1.35955
												-0.505922	-0.536061	-0.325086	-0.501084	0.993243	1.03475	0.911666	1.86995	1.96578	-0.169876	2.12427	0.157859
												-0.445643	-0.505922	-0.536061	0.100798	0.0592888	0.0800433	0.624181	0.00129767	0.95958	1.03182	3.10747	0.321726
												-0.505922	-0.445643	-0.415504	0.0385342	1.98946	0.43287	0.815838	0.95958	1.77412	-0.0606309	0.594838	1.9604
												0.247561	-0.0839715	-0.475783	2.17625	0.225325	0.847961	2.97197	2.10952	2.30118	0.321726	0.157859	2.39738
												-0.475783	0.157143	-0.445643	0.785697	-0.355802	-0.563347	1.58246	3.16363	1.82204	-0.224498	0.321726	2.72511
												-0.445643	-0.325086	-0.264807	1.07626	-0.106747	0.474379	1.58246	0.192954	2.20535	-0.279121	-0.0606309	-0.00600847
												-0.475783	-0.385365	-0.475783	0.764943	1.84418	-0.21052	-0.334101	0.432525	3.21155	-0.279121	-0.279121	0.048614
												-0.264807	1.21202	-0.536061	-0.480329	-0.127502	-0.106747	1.10332	0.097126	1.05541	0.212481	1.30493	0.430971
												-0.445643	-0.415504	-0.415504	0.43287	1.61588	-0.355802	-0.0466165	1.15124	0.0492118	-0.224498	5.1285	1.4688
												-0.536061	-0.385365	-0.325086	0.640416	-0.418065	0.183816	2.87615	0.14504	2.10952	1.35955	3.92681	0.758705
												-0.505922	-0.505922	-0.475783	0.183816	0.536643	1.18003	-0.0466165	0.863752	1.00749	-0.279121	1.41417	0.376348
												-0.475783	-0.475783	-0.475783	-0.335047	0.744188	0.183816	0.097126	0.097126	2.92406	1.41417	1.52342	2.34276
												-0.445643	-0.445643	-0.536061	-0.231275	0.0592888	0.930979	0.384611	0.14504	1.91786	0.376348	4.80076	1.68729
												0.398258	1.15174	-0.505922	-0.0652384	-0.272784	0.121552	0.288783	0.240868	4.50523	-0.0606309	0.86795	2.06964
												-0.0236929	1.63397	0.398258	0.702679	0.100798	0.308343	4.55314	2.34909	2.49283	-0.169876	2.34276	2.452
												-0.234668	-0.475783	0.127004	-0.459574	-0.0237293	0.681925	0.911666	0.336697	1.53455	-0.279121	0.376348	1.35955
												-0.536061	-0.445643	-0.355225	1.90644	0.163061	0.619661	0.767924	5.17602	4.16983	-0.224498	1.19568	5.23774
												-0.445643	-0.14425	-0.294947	3.02719	-0.335047	-0.0652384	0.911666	2.10952	0.384611	2.01502	1.30493	1.35955
												0.458536	0.880487	0.247561	-0.252029	-0.314293	-0.521838	-0.382015	3.88234	1.48664	0.157859	1.4688	0.758705
												0.940765	0.548954	1.45313	-0.376556	0.578152	-0.521838	3.88234	1.53455	1.58246	-0.279121	-0.333743	-0.224498
												-0.505922	0.30784	-0.475783	-0.43882	0.0385342	-0.293538	1.24707	0.480439	0.911666	-0.169876	-0.333743	-0.279121
												-0.445643	0.579094	-0.505922	1.30456	0.702679	1.014	0.0492118	1.72621	2.82823	-0.333743	-0.224498	-0.0606309
												-0.385365	-0.325086	-0.536061	-0.459574	-0.480329	0.619661	1.48664	0.528353	0.95958	-0.333743	-0.333743	-0.333743
												0.960914	4.09741	3.05191	-0.127502	0.66117	-0.314293	0.863752	0.72001	0.0492118	-0.279121	-0.333743	-0.279121
												2.60384	-0.0845859	1.7077	0.598907	0.640416	-0.272784	-0.190359	0.576267	0.0492118	-0.279121	-0.333743	-0.279121
												3.05191	-0.443043	2.81294	-0.521838	-0.501084	-0.293538	-0.238273	-0.0466165	1.96578	-0.333743	-0.279121	-0.224498
												3.49999	0.721943	0.721943	0.66117	0.910224	-0.189766	0.528353	0.288783	3.21155	1.03182	-0.279121	7.91424
												0.751814	0.692071	0.124514	0.0800433	-0.252029	0.225325	0.815838	1.34289	-0.42993	-0.333743	-0.333743	1.03182
												0.931043	1.37911	2.45449	1.28381	-0.376556	0.163061	2.44492	-0.334101	-0.142445	-0.333743	-0.333743	1.68729
												2.57397	1.7077	0.990785	0.308343	-0.272784	-0.542593	1.15124	0.240868	-0.238273	-0.333743	-0.333743	2.83436
												5.44163	2.99217	2.1259	0.806452	-0.376556	0.287589	-0.382015	0.336697	5.70308	-0.224498	-0.333743	-0.279121
												1.4986	0.692071	0.572585	-0.231275	-0.418065	-0.335047	5.0802	1.39081	0.384611	-0.224498	-0.333743	-0.224498
												2.72333	0.423228	0.482971	-0.0859929	0.287589	-0.459574	-0.142445	2.397	0.0492118	-0.224498	0.212481	-0.333743
												2.45449	3.20127	-0.0547145	0.20457	-0.0859929	0.681925	-0.142445	1.15124	0.815838	-0.279121	1.85115	0.103236
												1.67783	1.67783	0.931043	-0.0652384	-0.43882	0.0177797	0.672096	0.95958	1.34289	-0.279121	-0.224498	-0.115253
												3.23114	0.0348998	4.6351	-0.459574	-0.521838	-0.272784	-0.0945306	1.58246	1.63038	-0.279121	-0.279121	-0.333743
												0.154385	0.333614	0.6622	0.412116	-0.397311	0.121552	2.06161	-0.525758	1.19915	-0.333743	-0.333743	-0.333743
												1.58821	0.333614	1.58821	-0.0652384	-0.293538	0.88947	-0.42993	-0.142445	2.30118	-0.333743	-0.333743	1.30493
												2.48436	1.2895	1.82719	0.495134	-0.293538	-0.148257	1.63038	0.14504	0.432525	-0.224498	0.704083	-0.279121
												1.61809	1.79731	4.93381	0.225325	-0.189766	1.11777	1.43872	1.24707	0.480439	0.048614	-0.279121	-0.333743
												0.214128	3.26101	0.602457	-0.480329	0.764943	-0.376556	0.00129767	2.68449	-0.0466165	-0.279121	-0.279121	-0.0606309
												2.93243	0.124514	1.9168	0.349852	0.536643	1.28381	0.576267	0.95958	2.7324	-0.333743	-0.333743	-0.333743
												1.4986	1.79731	0.273871	1.20079	0.681925	0.308343	2.30118	0.576267	0.480439	-0.279121	-0.333743	-0.115253
												3.26101	1.25963	3.20127	1.30456	-0.335047	-0.169011	0.767924	0.624181	-0.286187	-0.279121	-0.333743	0.267104
												2.36487	0.841428	2.24539	-0.480329	0.183816	-0.189766	-0.190359	0.863752	0.624181	-0.279121	1.79653	2.61587
												1.2895	2.81294	2.7532	1.49135	0.536643	0.785697	-0.382015	1.82204	0.95958	-0.333743	-0.333743	0.649461
												0.0348998	3.32076	0.393357	-0.584102	-0.563347	-0.314293	1.10332	-0.477844	1.48664	-0.333743	1.85115	-0.333743
												2.99217	0.184257	2.39474	-0.252029	-0.148257	-0.189766	-0.334101	3.88234	2.397	-0.279121	-0.279121	-0.333743
												4.24677	4.27664	0.8713	0.121552	-0.43882	0.0177797	-0.334101	0.0492118	1.19915	-0.333743	-0.333743	-0.279121
												0.721943	0.542714	2.69346	-0.397311	-0.293538	-0.0652384	0.288783	0.480439	2.30118	-0.333743	2.83436	-0.333743
												1.2895	-0.1742	2.335	0.20457	-0.231275	0.0800433	0.00129767	-0.190359	-0.334101	-0.279121	-0.169876	1.85115
												3.67921	2.9623	1.4986	2.86115	-0.293538	-0.355802	1.77412	1.00749	-0.238273	-0.333743	-0.279121	-0.224498
												0.124514	-0.144329	0.0946426	0.266834	0.0800433	-0.272784	-0.525758	-0.190359	0.815838	-0.333743	-0.224498	-0.333743
												1.22976	-0.532657	0.542714	0.515888	1.59512	0.0800433	-0.42993	-0.382015	0.480439	-0.169876	-0.333743	-0.333743
												0.901171	1.11027	4.93381	0.163061	-0.501084	1.03475	4.21774	-0.525758	0.624181	-0.333743	-0.333743	-0.279121
												2.00641	0.333614	3.97793	0.100798	-0.418065	-0.00297482	-0.42993	0.384611	0.528353	-0.333743	0.376348	0.212481
												3.61947	0.512843	4.54549	-0.189766	-0.127502	-0.314293	-0.142445	2.63658	-0.142445	-0.279121	-0.279121	-0.333743
												1.22976	-0.233943	1.31937	-0.21052	-0.0859929	2.40455	-0.42993	0.384611	0.95958	-0.279121	-0.279121	-0.333743
												-0.1742	0.0348998	2.24539	0.681925	-0.521838	-0.272784	0.672096	2.10952	0.384611	-0.333743	-0.279121	-0.0606309
												3.61947	1.4986	4.48574	-0.21052	0.163061	-0.521838	2.06161	2.68449	2.58866	-0.326153	0.104818	0.78206
												0.751814	2.84281	3.7987	0.951734	0.0177797	0.0385342	0.288783	-0.286187	1.67829	0.474223	2.07497	0.751276
												0.154385	-0.293686	-0.502786	1.82342	-0.272784	0.0592888	-0.382015	0.336697	-0.238273	0.53579	2.35203	-0.110667
												5.08317	0.0946426	1.61809	-0.521838	-0.355802	0.412116	1.86995	1.58246	0.767924	0.104818	2.32124	0.166386
												3.64934	0.0946426	0.393357	-0.21052	0.453625	0.951734	1.29498	-0.42993	-0.0466165	0.443439	0.351088	0.843627
												1.82719	-0.114457	1.34924	-0.0652384	2.42531	-0.335047	3.45112	1.29498	-0.238273	1.644	0.843627	1.58244
												3.67921	4.03767	0.751814	-0.376556	1.76116	0.515888	0.192954	4.074	0.14504	0.966762	-0.387721	0.289521
												1.97654	0.0348998	1.31937	-0.0237293	-0.169011	-0.542593	1.67829	-0.142445	3.0678	0.0432511	0.104818	1.82871
												1.34924	1.40899	0.273871	0.163061	1.51211	1.4706	-0.286187	0.528353	0.72001	-0.418504	-0.172235	1.58244
												2.06616	-0.114457	2.06616	1.40833	-0.0444839	0.88947	-0.42993	1.67829	-0.42993	0.289521	-0.203018	1.2746
												3.94806	1.22976	3.29089	-0.418065	-0.272784	-0.169011	-0.190359	5.70308	1.15124	0.258737	0.227953	0.258737
												0.841428	1.58821	0.363485	-0.0237293	1.22154	0.308343	0.767924	2.397	3.64277	0.289521	1.39773	4.35297
												2.27526	0.811557	1.58821	-0.189766	-0.480329	-0.0237293	-0.334101	-0.286187	1.15124	0.935978	2.9677	0.320304
												0.4531	1.67783	2.03629	1.65739	-0.335047	0.0177797	-0.286187	-0.477844	1.48664	1.0899	-0.233802	-0.29537
												1.55834	-0.532657	2.24539	-0.43882	-0.272784	-0.335047	-0.190359	0.336697	-0.238273	2.13654	0.0740348	-0.418504
												2.93243	4.45587	2.63371	-0.0237293	-0.293538	0.100798	-0.42993	3.30737	2.63658	-0.0491	3.79886	-0.356937
												0.901171	-0.502786	0.811557	0.474379	-0.335047	-0.0859929	-0.477844	1.05541	2.87615	3.21397	-0.356937	2.53673
												2.335	0.0647712	3.1714	1.20079	0.391361	-0.542593	-0.525758	1.29498	-0.238273	0.843627	1.15146	1.42852
												1.05053	0.811557	3.05191	-0.148257	-0.418065	-0.355802	-0.42993	-0.0945306	2.54075	1.52087	0.78206	1.92106
												3.44024	-0.472914	1.31937	-0.501084	3.50454	-0.293538	3.0678	5.65517	0.95958	0.997546	-0.203018	-0.0491
												3.02204	1.43886	1.11027	0.308343	-0.542593	-0.355802	0.0492118	-0.142445	2.397	0.751276	-0.418504	0.53579
												-0.263814	0.393357	1.88693	0.121552	-0.43882	0.0385342	2.25326	2.82823	0.00129767	-0.356937	2.01341	1.30538
												2.99217	1.25963	3.35063	1.26305	-0.148257	-0.231275	2.20535	1.29498	1.91786	2.07497	0.19717	0.505007
												4.12729	2.1259	-0.0248431	2.23851	-0.501084	-0.252029	2.20535	2.87615	1.29498	3.24476	0.0124674	0.658925
												-0.413172	0.184257	0.273871	-0.127502	0.391361	1.09702	-0.525758	2.44492	2.49283	3.67573	1.70557	3.12162
												1.85706	-0.0248431	0.632328	0.0177797	1.74041	-0.459574	0.624181	0.767924	1.10332	0.166386	-0.0491	0.135602
												1.97654	1.31937	1.43886	0.702679	-0.231275	0.0177797	0.097126	1.67829	0.815838	2.47516	1.73635	-0.172235
												0.154385	2.5441	0.00502836	1.28381	-0.148257	-0.148257	-0.286187	-0.286187	1.72621	0.935978	-0.0491	0.166386
												0.124514	1.82719	-0.353429	0.100798	0.20457	0.100798	1.29498	-0.382015	-0.190359	0.720492	1.4593	1.70557
												4.03767	1.43886	3.73896	-0.293538	1.05551	-0.272784	2.82823	1.29498	1.10332	0.720492	2.47516	1.58244
												3.23114	1.02066	3.47011	0.972488	-0.272784	-0.521838	2.49283	1.48664	-0.334101	0.843627	0.104818	-0.356937
												1.11027	0.482971	0.393357	0.100798	-0.459574	0.183816	0.911666	0.00129767	-0.142445	0.412655	1.24382	0.258737
												2.18564	1.05053	2.09603	0.681925	0.287589	0.536643	-0.42993	1.72621	-0.190359	0.227953	0.135602	0.258737
												2.335	0.602457	1.67783	0.578152	-0.335047	-0.584102	1.00749	1.72621	1.34289	2.81378	-0.480072	-0.326153
												0.542714	1.31937	1.46873	1.4706	0.20457	-0.376556	1.86995	-0.286187	0.00129767	1.18225	0.505007	0.474223
												-0.233943	3.08179	1.9168	0.827206	1.4706	0.412116	-0.42993	-0.142445	1.91786	2.07497	0.812843	0.258737
												3.11166	2.39474	0.512843	1.014	-0.480329	-0.459574	0.384611	1.82204	0.624181	0.505007	2.783	0.812843
												1.97654	0.482971	0.00502836	-0.0237293	0.453625	1.28381	-0.286187	2.49283	-0.525758	-0.141451	-0.0798837	2.10576
												0.542714	5.23253	1.43886	2.73662	-0.501084	1.49135	2.82823	2.397	1.53455	-0.356937	-0.110667	2.10576
												1.22976	2.9623	0.273871	0.183816	-0.418065	-0.355802	-0.42993	2.06161	0.00129767	-0.0798837	0.104818	0.0432511
												-0.413172	0.931043	2.18564	-0.252029	0.142307	0.100798	3.11572	-0.0466165	2.7324	2.22889	0.658925	1.89027
												-0.3833	0.811557	2.1259	-0.0652384	-0.272784	-0.0444839	2.25326	1.05541	1.10332	0.751276	0.53579	-0.0183163
												-0.233943	0.124514	0.0946426	0.515888	-0.355802	0.930979	0.624181	1.29498	-0.334101	2.04419	0.474223	-0.233802
												1.25963	1.0804	1.14014	0.349852	-0.376556	1.014	2.00784	1.23309	1.44168	1.33617	0.227953	3.33711
												-0.562529	1.22976	0.811557	0.24608	0.557397	-0.169011	3.02098	2.51441	2.81239	-0.141451	1.95184	1.15146
												2.00641	1.9168	0.8713	-0.43882	0.370607	-0.314293	2.6336	2.6634	1.82905	0.289521	-0.264586	2.04419
												1.31937	1.05053	1.43886	1.38758	-0.335047	0.930979	0.190161	1.68006	0.964911	-0.449288	0.412655	0.166386
												0.781685	2.57397	0.721943	-0.0859929	-0.00297482	-0.0859929	1.02451	3.55734	3.91492	0.135602	0.720492	0.0124674
												0.960914	0.781685	-0.293686	0.24608	-0.501084	-0.584102	1.88865	1.50128	3.22956	1.21303	1.79792	0.720492
												-0.472914	0.841428	-0.3833	0.163061	1.13852	1.61588	-0.107819	2.81239	0.339151	0.381872	1.30538	-0.29537
												-0.0845859	1.0804	2.06616	-0.335047	-0.252029	-0.0652384	3.58714	2.54421	2.39522	-0.172235	1.82871	1.52087
												0.333614	-0.472914	3.67921	-0.127502	-0.189766	-0.293538	2.39522	0.696728	3.31896	0.843627	0.53579	1.70557
												0.154385	0.721943	0.154385	1.15928	-0.127502	0.557397	3.40835	2.18663	4.27249	0.0740348	0.566574	1.39773
												-0.293686	0.303743	2.5441	0.349852	-0.231275	1.36682	2.12703	3.19976	0.726526	0.0740348	0.0740348	-0.29537
												-0.502786	0.781685	-0.144329	-0.480329	-0.106747	-0.148257	1.79926	2.03764	2.6932	1.24382	0.0124674	0.135602
												0.363485	0.632328	0.751814	0.266834	-0.21052	-0.418065	0.786122	3.28916	3.73613	-0.203018	0.505007	0.0432511
												-0.353429	0.4531	-0.1742	0.0800433	-0.0237293	-0.397311	1.56087	2.57401	0.786122	2.5983	-0.0491	2.13654
												1.97654	-0.562529	-0.114457	1.42909	0.43287	0.183816	5.37502	2.09724	3.19976	1.76714	0.720492	-0.0798837
												0.0348998	-0.5924	1.14014	0.0592888	-0.314293	0.0592888	4.83866	2.54421	3.61694	1.49008	0.874411	0.720492
												0.841428	3.23114	0.602457	1.05551	-0.397311	0.225325	1.56087	2.48461	3.73613	0.19717	-0.449288	-0.326153
												1.25963	-0.472914	0.154385	2.23851	0.183816	0.598907	2.30582	3.14017	1.50128	2.16733	0.19717	0.905195
												1.79731	0.4531	0.214128	0.20457	1.30456	0.370607	1.91845	2.12703	1.85885	0.351088	0.0740348	1.15146
												-0.472914	1.05053	-0.0845859	-0.314293	-0.355802	-0.542593	4.03411	0.756324	4.2427	-0.110667	0.474223	1.02833
												-0.622272	-0.353429	0.841428	-0.480329	0.43287	-0.501084	1.56087	1.02451	1.1437	-0.356937	0.505007	1.36695
												-0.413172	-0.204072	0.333614	0.764943	-0.355802	-0.542593	2.6634	2.33562	-0.0184251	2.04419	0.320304	-0.203018
												0.6622	0.124514	0.00502836	0.163061	-0.231275	-0.252029	1.50128	3.19976	4.83866	-0.387721	-0.233802	1.89027
												0.273871	-0.114457	3.32076	-0.418065	0.827206	0.20457	0.66693	1.56087	0.130565	-0.480072	0.0432511	1.15146
												1.40899	0.751814	-0.622272	0.308343	-0.0859929	1.42909	1.44168	3.08057	2.15683	1.49008	1.58244	0.566574
												0.00502836	0.542714	0.482971	0.598907	0.474379	-0.501084	4.45128	-0.316406	1.62047	2.13654	-0.172235	-0.356937
												-0.413172	0.00502836	0.960914	0.453625	-0.335047	1.07626	0.905314	2.48461	1.0543	0.843627	1.89027	0.751276
												1.73757	0.751814	1.11027	0.225325	0.0177797	-0.397311	1.94825	0.905314	3.67653	-0.0798837	0.351088	0.104818
												1.11027	-0.204072	-0.472914	0.391361	-0.459574	2.07248	1.82905	1.44168	2.81239	0.0124674	1.2746	1.644
												1.2895	-0.472914	1.22976	-0.563347	-0.169011	-0.43882	4.57047	0.607334	2.90178	0.412655	0.720492	0.351088
												-0.562529	0.214128	-0.144329	1.05551	-0.293538	-0.459574	2.96138	0.726526	0.100767	0.0124674	-0.418504	1.79792
												1.2895	-0.502786	1.05053	-0.293538	-0.0237293	0.349852	1.29269	0.219959	2.723	2.13654	0.53579	0.0432511
												0.572585	0.4531	1.31937	0.100798	-0.00297482	0.142307	0.607334	3.82552	1.79926	0.0124674	0.0740348	3.21397
												-0.233943	0.4531	1.46873	-0.480329	0.0177797	0.163061	3.55734	0.160363	3.61694	0.166386	0.289521	0.935978
												0.214128	5.71047	-0.263814	-0.127502	0.100798	-0.397311	1.62047	2.06744	0.458344	-0.110667	-0.264586	-0.326153
												-0.562529	1.2895	1.73757	-0.252029	-0.0859929	-0.43882	1.88865	0.845718	2.6634	0.351088	2.69065	2.84457
												0.751814	0.931043	0.781685	-0.231275	-0.127502	-0.501084	2.30582	1.1437	4.68967	0.412655	1.4593	1.36695
												-0.323557	0.214128	0.00502836	-0.272784	-0.521838	-0.501084	0.577536	1.1139	1.85885	-0.264586	-0.0183163	0.135602
												-0.263814	0.692071	-0.323557	-0.272784	0.578152	-0.397311	2.33562	0.130565	2.18663	-0.480072	-0.387721	-0.387721
												2.81294	0.632328	0.512843	-0.584102	0.972488	-0.563347	2.09724	5.25583	2.36542	2.65987	0.689709	0.443439
												0.4531	0.841428	-0.0547145	0.598907	-0.584102	-0.584102	2.12703	0.219959	1.85885	2.07497	1.70557	0.320304
												-0.532657	-0.353429	1.37911	-0.169011	0.100798	-0.563347	0.398748	1.62047	1.0841	1.55165	0.658925	-0.110667
												0.901171	-0.144329	0.841428	-0.584102	-0.584102	-0.584102	0.66693	1.70986	3.31896	1.39773	-0.418504	-0.29537
												-0.0547145	0.931043	-0.562529	0.391361	0.349852	-0.584102	0.81592	2.48461	0.66693	2.99849	-0.0798837	0.78206
												0.0348998	-0.0248431	-0.622272	-0.0444839	-0.584102	-0.459574	1.68006	1.1437	1.50128	1.18225	0.812843	1.30538
												2.21551	1.67783	1.43886	-0.563347	-0.542593	1.61588	-0.0184251	3.37855	2.12703	0.104818	0.628141	2.4136
												0.393357	0.363485	-0.323557	-0.563347	-0.563347	-0.563347	1.23309	4.2427	2.75279	-0.29537	1.18225	0.320304
												0.990785	0.154385	0.602457	-0.584102	1.05551	-0.563347	1.65027	4.27249	0.428546	-0.233802	0.135602	1.05911
												0.0946426	1.61809	-0.144329	-0.584102	-0.480329	-0.584102	2.00784	1.73966	1.20329	3.12162	2.16733	2.10576
												-0.233943	0.721943	-0.0547145	-0.584102	-0.563347	-0.584102	-0.376002	2.6038	2.6634	0.258737	0.720492	0.935978
												3.23114	-0.0248431	0.781685	-0.542593	-0.542593	0.66117	3.67653	1.65027	3.73613	1.79792	0.0740348	1.21303
												1.40899	1.17001	1.73757	-0.584102	0.0177797	-0.584102	2.36542	3.55734	3.55734	0.227953	2.69065	0.597358
												1.05053	-0.443043	0.572585	-0.584102	-0.459574	-0.563347	1.76946	2.51441	1.35229	0.0740348	0.135602	-0.203018
												2.06616	0.512843	-0.0845859	-0.563347	-0.584102	-0.584102	0.160363	2.45481	2.78259	-0.29537	-0.356937	1.2746
												0.00502836	1.40899	0.811557	-0.584102	-0.563347	-0.43882	0.0113729	1.65027	3.85532	0.443439	-0.110667	0.628141
												2.81294	-0.443043	1.58821	-0.335047	-0.563347	0.640416	1.35229	1.41188	2.09724	0.351088	0.351088	0.78206
												-0.562529	2.5441	0.8713	-0.43882	-0.584102	-0.584102	2.00784	1.65027	3.46795	2.5983	0.966762	-0.29537
												2.03629	2.09603	2.335	0.515888	-0.293538	-0.563347	0.130565	1.73966	0.100767	1.21303	0.19717	0.104818
												0.721943	1.19989	0.632328				3.61694	0.994709	0.786122	1.79792	0.566574	-0.29537
												0.602457	-0.443043	-0.5924				1.41188	-0.793174	4.95785	0.104818	0.412655	1.2746
												1.2895	0.333614	1.22976				3.34875	-0.137617	1.53107	1.12068	-0.29537	5.36883
												-0.5924	-0.443043	0.0348998				2.30582	1.65027	0.786122	0.0740348	0.474223	4.56845
												0.273871	-0.443043	0.960914				-0.316406	1.53107	1.91845	0.381872	1.58244	0.53579
												1.67783	2.78307	-0.293686				3.28916	-0.25681	1.44168	0.0432511	0.227953	1.12068
												2.5441	-0.5924	-0.682014				2.75279	1.85885	2.48461	0.381872	-0.203018	3.86043
												0.572585	1.7077	0.841428				3.97451	-0.0184251	2.84219	3.09084	0.720492	-0.203018
												1.05053	0.990785	0.602457				-0.70378	-0.137617	2.57401	2.35203	0.505007	1.15146
												0.184257	0.721943	0.423228				2.42502	1.29269	1.23309	2.25968	0.320304	0.628141
												0.363485	0.273871	-0.293686				2.57401	2.87199	0.786122	0.720492	2.783	0.628141
												0.482971	0.0348998	0.4531				-0.167415	2.6038	0.309353	-0.264586	1.61322	1.4593
												2.78307	0.184257	-0.682014				2.45481	2.723	1.62047	-0.141451	0.53579	-0.110667
												1.67783	1.61809	-0.562529				0.279555	2.51441	2.99118	2.4136	1.4593	-0.172235
												0.751814	1.17001	0.960914				0.041171	4.27249	-0.0482232	0.966762	0.874411	0.689709
												2.39474	2.00641	0.124514				0.488142	2.09724	0.696728	1.55165	0.597358	-0.141451
												-0.502786	0.333614	0.542714				0.637132	0.160363	2.36542	2.13654	3.39867	0.78206
												1.85706	-0.443043	0.990785				2.00784	1.1437	0.756324	0.443439	-0.233802	-0.0798837
												2.5441	-0.0248431	0.841428				-0.0482232	1.85885	2.18663	0.0740348	0.351088	-0.264586
												0.751814	1.94667	-0.233943				1.59067	4.39169	2.30582	0.0432511	0.720492	1.55165
												0.632328	-0.502786	0.423228				-0.733578	0.51794	2.15683	0.53579	0.443439	0.628141
												-0.0845859	1.9168	1.7077				-0.852771	0.577536	-0.25681	0.289521	-0.110667	2.01341
												0.184257	-0.1742	0.423228				5.43462	1.02451	1.44168	0.320304	1.52087	1.70557
												0.4531	0.0946426	2.09603				1.41188	2.6932	1.23309	-0.110667	2.32124	0.135602
												-0.263814	0.602457	-0.652143				1.1139	0.964911	3.34875	1.55165	-0.264586	0.628141
												0.00502836	-0.443043	-0.652143				1.38208	-0.0184251	1.26289	1.89027	0.0124674	-0.356937
												2.57397	-0.532657	0.154385				2.6634	1.47148	-0.644184	2.47516	1.49008	1.79792
												0.542714	1.94667	-0.622272				4.30229	2.87199	1.50128	0.874411	-0.172235	-0.264586
												-0.562529	1.05053	0.542714				1.02451	0.219959	1.68006	-0.203018	2.56751	1.58244
												1.94667	0.393357	-0.652143				0.637132	1.02451	-0.286608	4.44532	-0.449288	1.70557
												1.19989	0.572585	-0.652143				0.547738	3.64674	0.51794	-0.203018	-0.141451	1.61322
												0.303743	-0.114457	-0.652143				0.935113	2.57401	1.79926	-0.141451	-0.264586	-0.141451
												-0.0248431	-0.353429	-0.652143				1.97804	-0.346204	2.96138	0.104818	1.18225	-0.480072
												2.36487	1.55834	-0.652143				0.964911	1.56087	2.09724	0.320304	0.597358	0.720492
												-0.652143	0.4531	-0.562529				3.19976	1.76946	2.75279	0.443439	1.36695	1.24382
												0.333614	0.393357	0.512843				1.53107	0.488142	0.458344	1.95184	0.474223	0.53579
												2.06616	-0.293686	-0.472914				2.48461	2.90178	3.16997	1.02833	0.689709	2.16733
												0.8713	-0.622272	-0.0248431				-0.0184251	1.88865	0.190161	0.966762	-0.0183163	1.95184
												0.781685	0.214128	-0.652143				-0.107819	0.726526	2.42502	0.843627	1.67479	-0.0491
												0.333614	-0.622272	-0.652143				2.51441	-0.376002	1.44168	-0.172235	-0.110667	0.443439
												-0.622272	-0.144329	-0.682014				1.20329	1.73966	2.87199	0.505007	-0.326153	-0.480072
												0.423228	-0.682014	0.184257				1.50128	0.36895	0.309353	0.19717	0.104818	1.12068
												-0.652143	-0.682014	-0.652143				0.726526	0.100767	2.48461	1.95184	-0.203018	0.751276
												-0.682014	-0.652143	-0.5924				2.03764	1.59067	0.51794	0.320304	0.135602	0.78206
												-0.622272	-0.682014	-0.652143				1.1735	1.68006	0.488142	0.905195	-0.449288	0.104818
												0.721943	-0.652143	-0.682014				1.97804	0.100767	1.85885	1.67479	0.689709	1.49008
												0.244	-0.293686	-0.652143				0.279555	0.905314	2.24623	1.95184	1.55165	0.597358
												-0.622272	-0.622272	-0.652143				-0.614386	2.00784	0.994709	0.289521	1.12068	-0.29537
												-0.622272	-0.622272	-0.682014				4.83866	0.041171	1.56087	0.412655	-0.0183163	0.628141
												-0.622272	-0.233943	-0.532657				1.1139	-0.0482232	1.0543	1.21303	-0.141451	1.24382
												-0.682014	3.11166	-0.652143				-0.286608	1.23309	3.37855	-0.0491	1.92106	0.166386
												-0.562529	-0.472914	-0.682014				0.935113	0.130565	-0.137617	0.0124674	1.21303	1.49008
												-0.652143	-0.652143	-0.682014				0.398748	0.577536	2.06744	1.4593	0.566574	0.320304
												-0.682014	-0.3833	-0.652143				2.6336	4.1831	0.458344	-0.233802	2.35203	0.78206
												-0.532657	-0.323557	-0.0845859				0.994709	-0.0780212	0.607334	1.49008	-0.387721	-0.0491
												-0.682014	-0.0248431	-0.652143				2.03764	-0.673982	1.1437	-0.141451	1.67479	0.104818
												-0.622272	-0.652143	-0.682014				-0.107819	2.09724	-0.0780212	-0.172235	-0.264586	-0.418504
												1.61809	0.244	-0.652143				-0.316406	2.6634	1.38208	0.874411	1.15146	3.18319
												-0.5924	-0.562529	0.0348998				1.23309	1.29269	0.398748	-0.110667	0.628141	-0.0491
												-0.682014	-0.532657	-0.652143				-0.495194	2.99118	1.82905	-0.480072	-0.449288	0.720492
												-0.622272	-0.233943	1.2895				0.51794	0.756324	-0.465396	0.135602	0.597358	-0.387721
												-0.682014	-0.652143	0.931043				0.577536	1.82905	1.79926	-0.449288	0.381872	-0.264586
																		1.70986	1.53107	2.00784	-0.480072	0.905195	-0.356937
																		0.696728	2.18663	0.249757	-0.29537	2.25968	1.18225
																		2.42502	0.309353	1.1735	-0.480072	0.289521	-0.29537
																		1.38208	0.875516	2.6932	-0.418504	-0.449288	-0.264586
																		1.94825	0.339151	1.68006	-0.233802	-0.0491	1.49008
																		1.79926	1.35229	0.190161	-0.449288	-0.387721	-0.203018
																		0.339151	0.51794	2.6038	0.843627	0.474223	0.474223
																		1.70986	2.36542	2.6634	-0.480072	0.566574	3.27554
																		1.32249	1.47148	0.130565	-0.480072	-0.449288	-0.0798837
																		0.339151	2.51441	1.20329	-0.449288	-0.480072	0.658925
																		3.97451	1.65027	2.6634	-0.480072	-0.480072	2.35203
																		0.994709	1.20329	0.070969	0.78206	-0.356937	-0.480072
																		-0.107819	0.696728	-0.376002	1.39773	1.52087	1.02833
																		0.51794	2.45481	2.6336	-0.480072	0.166386	0.0740348
																		-0.167415	1.35229	1.1437	-0.356937	0.505007	2.04419
																		2.6634	0.339151	2.03764	-0.233802	0.0740348	1.61322
																		-0.822973	0.964911	-0.346204	1.02833	0.78206	0.658925
																		-0.227011	-0.376002	-0.316406	1.2746	-0.356937	0.874411
																		0.577536	-0.733578	1.20329	0.997546	-0.356937	0.874411
																		2.39522	1.56087	1.1735	-0.264586	-0.449288	0.227953
																		0.964911	2.12703	0.249757	-0.449288	0.289521	-0.418504
																		0.905314	0.0113729	0.219959	0.658925	0.381872	0.751276
																		0.51794	0.458344	2.81239	0.19717	2.04419	0.0432511
																		0.36895	0.339151	0.309353	-0.418504	2.4136	-0.233802
																		-0.376002	1.50128	2.18663	-0.480072	2.56751	0.474223
																		0.36895	0.130565	2.96138	0.628141	0.104818	-0.418504
																		2.00784	1.23309	0.279555	-0.387721	-0.480072	0.997546
																		-0.107819	1.88865	0.905314	0.320304	0.289521	-0.480072
																		-0.614386	-0.346204	0.845718	0.412655	-0.480072	-0.418504
																		0.160363	0.0113729	1.26289	-0.0798837	-0.449288	1.52087
																		0.458344	2.723	-0.107819	-0.387721	-0.449288	-0.203018
																		0.488142	2.78259	1.1139	-0.264586	0.412655	0.351088
																		0.935113	2.54421	1.56087	-0.480072	1.644	0.227953
																		0.339151	-0.4058	1.02451	-0.449288	-0.480072	-0.141451
																		-0.763376	0.339151	2.18663	0.474223	0.905195	0.966762
																		0.160363	-0.137617	-0.376002	0.505007	-0.203018	0.53579
																		-0.70378	1.02451	2.6038	-0.449288	-0.480072	1.49008
																		-0.197213	1.47148	5.10684
																		0.160363	0.339151	2.45481
																		1.02451	1.82905	1.0543
																		-0.524992	-0.0780212	0.190161
																		-0.822973	0.130565	1.23309
																		-0.822973	0.190161	1.29269
																		-0.852771	0.458344	0.696728
																		-0.822973	-0.376002	-0.137617
																		0.279555	-0.0780212	-0.584588
																		-0.584588	0.81592	0.249757
																		-0.822973	0.81592	-0.852771
																		-0.465396	0.041171	-0.852771
																		0.190161	-0.852771	-0.55479
																		-0.763376	0.428546	1.20329
																		-0.644184	-0.55479	-0.495194
																		0.339151	-0.793174	-0.852771
																		-0.793174	-0.793174	-0.733578
																		0.428546	0.190161	1.1735
																		-0.733578	-0.852771	-0.614386
																		-0.852771	-0.197213	-0.197213
																		-0.852771	-0.822973	1.62047
																		0.190161	1.65027	-0.0184251
																		-0.793174	-0.524992	0.726526
																		0.160363	-0.852771	-0.673982
																		-0.852771	-0.733578	-0.70378
																		-0.822973	0.607334	-0.227011
																		-0.822973	-0.524992	-0.197213
																		-0.822973	-0.435598	0.339151
																		-0.763376	-0.793174	0.51794
																		-0.793174	-0.25681	-0.4058
																		-0.852771	-0.465396	-0.793174
																		-0.852771	-0.227011	-0.673982
																		-0.852771	-0.346204	-0.763376
																		-0.852771	-0.495194	0.696728
																		-0.733578	0.488142	-0.70378
																		-0.55479	-0.793174	2.18663
																		-0.822973	1.70986	-0.286608
																		-0.346204	1.70986	-0.70378
																		-0.793174	0.130565	-0.614386
																		0.279555	-0.852771	0.219959
																		-0.793174	-0.4058	0.160363
																		-0.793174	-0.495194	1.73966
																		-0.852771	-0.137617	0.428546

## Sheet: Fig2b_Self
MkP		MkA
Vehicle	DCZ	Vehicle	DCZ
0.474	0.838	0.235	0.066
0.681	0.595	0.517	0.033
0.306	0.441	0.2	0.538
0.446	0.687	0.317	0.733
0.305	0.302	0.238	0.569
0.293	0.519	0.458	0.073
0.337	0.611	0.021	0.362
0.449	0.507	0.066	0.379
0.058	0.553	0.681	0.8
0.211	0.451	0.304	0.191
0.21	0.509	0.413	0.671
0	0.421	0.618	0.357
0.589	0.275	0.441	0.035
0.741	0.605	0.363	0.39
0.384	0.618	0.187	0.39
0.559	0.259	0.378	0.093
0.235	0	0.011	0.355
0.286	0.593	0	0.321
0.255	0.511	0.279	0.802
0.523	0.557	0.162	0.591
0.669	0.476	0.442	0.355
0.571	0.671	0.447	0.053
0.279	0.747	0.755	0.649
0.176	0.194	0.477	0.767
0.428	0.866	0.461	0.554
0.663	0.719	0.548	0.493
0.44	0.506	0.08	0.529
0.62	0.3	0.417	0.683
0.484	0	0.297	0.38
0.346	0.52	0.041	0.239
0.725	0.319	0.646	0.524
0.617	0.254	1	0.534
0.645	0.264	0.721	0.57
0.586	0.485	0.48	0.477
0.608	1	0.526	0.363
0.703	0	0.137	0.7
0.401	0.375	0.261	0.832
0.351	0.713	0.605	0.598
0.446	0.435	0.421	0.666
0.505	0.269	0.541	0.493
0.548	0.625	0.599	0
0.71	0.339	0.533	0.745
0.316	0.691	0.497	0.717
0.489	1	0.799	0.431
0.537	0.732	0.129	0.436
0.619	0.691	0.245	0.49
0.54	0.526	0.683	0.071
0.327	0.579	0.591	0.618
0.191	0.221	0.298	0.414
0.317	0.623	0.527	0.485
0.488	0.212	0	0.219
0.661	0.574	0.048	0
0	0.302	0.822	0.233
0.034	0.641	0.231	0.293
0.403	0.692	0.644	0.348
0.566	0.397	0.644	0.773
0.529	0.651	0.682	0.393
0.526	0.285	0.131	0.728
0.304	0.44	0.294	0.582
0.599	0.443	0.598	0.481
0.209	0.448	0.232	0.82
0.728	0.389	0.081	0.486
0.476	0.011	0.02	0.603
0.332	0.4	0.352	0.805
0.412	0.399	0.38	0.414
0.615	0.575	0.615	0.556
0.386	0.413	0.745	0.593
0.582	0.327	1	0.208
0.283	0.239	0.096	0.049
0.452	0.645	0.545	0.504
0.427	0.221	0.791	0.604
0.237	0.409	0.989	0.631
0.31	0.432	0.809	0.437
0.39	0.428	0.743	0.791
0.717	0.405	0.748	0.525
0.509	0.268	0.61	0.817
0.744	0.192	0.719	0.328
0.302	0.372	0.471	1
0.645	0.488	0.549	0.829
0.649	0.547	0.545	0.816
0.718	0.456	0.007	0
0.379	0.497	0.201	0.496
0.633	0.235	0.599	0.318
0.619	0.266	0.816	0.644
0.512	0.012	0.649	0.85
0.682	0.58	0.805	0.537
0.548	0.406	0.622	0.02
0.678	0.78	0.776	0.303
0.325	0.21	0.627	0.691
0.59	0.563	0.803	0.623
0.636	0.334	0.611	0.307
0.999	0.41	0.652	0.227
0.663	0.352	0.597	0.279
0.412	0.586	0.53	0.27
0.459	0.533	0.772	0.421
0.394	0.503	0.672	0.554
0.625	0.464	0.475	0.843
0.597	0.08	0.65	0.592
0.651	0.385	0.806	0.075
0.639	0.324	0.457	0.459
0.475	0.506	0.659	0.304
0.609	0.338	0.628	0.826
0.675	0.228	0.243	0.06
0.532	0.026	0.012	0.415
0.417	0.038	0.536	0.567
0.494	0.441	0.367	0.619
0.455	0.44	0.465	0.738
0.518	0.326	0.485	0.711
0.841	0.211	0.752	0.746
0.654	0.244	0.535	0.786
0.533	0.237	0.161	1
0.324	0.514	0.555	0.795
0.591	0.506	0.558	0.856
0.366	0.308	0.249	0.26
0.63	0.973	0.445	0.319
0.697	0.568	1	0.501
0.421	0.499	0.528	0.42
0.56	0.577	0.813	0.497
0.704	0.629	0.801	0.498
0.733	0.344	0.712	0.53
0.435	0.446	0.554	0.807
0.443	0	0.423	0.509
0.727	0.252	0.361	0.649
0.573	0.396	0.611	0.43
0.738	0.385	0.388	0.724
0.867	0.495	0.825	0.49
0	0.693	0.787	0.388
0.13	0.549	0.436	0.435
0.104	0.721	0.378	0.436
0.422	0.722	0.24	0.234
0.532	0.559	0.4	0.468
0.693	0.637	0.311	0.518
0.51	0.398	0.393	0.799
0.464	0.24	0.292	0.413
0.428	0.286	0.207	0.579
0.552	0.655	0.086	0.522
0.701	0.635	0.291	0.643
0.358	0.715	0.704	0.27
0.596	0.31	0.421	0.829
0.663	0.602	0.559	0.572
0.8	0.558	0.603	0.735
0.354	0.509	0.773	0.669
0.719	0.445	1	0.767
0.526	0.416	0.555	0.722
0.909	0.534	0.196	0.3
0.508	0.227	0.078	0.599
0.565	0.514	0.199	0.703
0.673	0.633	0.336	0.298
0.635	0.144	0.326	0.835
0.389	0.588	0.039	0.748
0.21	0.463	0.186	0.582
0.317	0.427	0.627	0.062
0.726	0.658	0.153	0.248
0.34	0.006	0.047	0.633
0.691	0.502	0	0.259
0.594	0.279	0.641	0.242
0.651	0.55	0.824	0.616
0.451	0.457	0.246	0.112
0.677	0.71	0.703	0.286
0.525	0.56	0.743	0.199
0.54	0.655	0	0
0.315	0.314	0.564	0
0.479	0.619	0.037	0.314
0.495	0.394	0.475	0.244
0.316	0.252	0.818	0.018
0.733	0.504	0.584	0.248
0.493	0.529	0.288	0.822
0.521	0.322	0.53	0.587
0.703	0.329	0.851	0.499
0.016	0.717	0.706	0.57
0.577	0.608	0.689	0.808
0.675	0.534	0.565	0.832
0.384	0.232	0.239	0.323
0.649	0.427	0.739	0.623
0.63	0.323	0.384	0.535
0.712	0.263	0.501	0.485
0.914	0.562	0.275	0.205
0.504	0.671	0.372	0.655
0.679	0.649	1	0.712
0.523	0.752	0.634	0.525
0.629	0.511	0.579	0.708
0.329	0.384	0.414	0.791
0.593	0.544	0.525	0.419
0.345	0.701	0.766	0.764
0.448	0.572	0.055	1
0.524	0.539	0.789	0.434
0.465	0.392	0.067	0.732
0.448	0.415	0.34	0.518
0.475	0.249	0.651	0.881
0.475	0.42	0.809	0.769
0.584	0.453	0.533	0.547
0.896	0.517	0.252	0.739
0.36	0.559	0.992	0.633
0.508	0.303	0.998	0.583
0.55	0.292	0.691	0.261
0.29	0.268	0.765	0.796
0.606	0.368	0.316	0.288
0.729	0.227	0.522	0.668
0.719	0.391	0.686	0.371
0.578	0.56	0.761	0.166
0.546	0.213	0.261	0.762
0.433	0.666	0.415	0.632
0.735	0.786	0.095	0.793
0.644	0.701	0.541	0.807
0.319	0.636	0.806	0.756
0.207	0.625	0.784	0.817
0.318	0.608	0.511	0.541
0.706	0.573	0.615	0.567
0.543	0.501	0.797	0.816
0.737	0.517	0.418	0.578
0.689	0.351	0.77	0.241
0.105	0.616	0.518	0.384
0.545	0.5	0.488	0.385
0.613	0.496	0.74	0.842
0.307	0.635	0.677	0.481
0.597	0.476	0.279	0.728
0.527	0.611	0.568	0.536
0.613	0.29	0.779	0.785
0.371	0.572	0.787	0.818
0.756	0.472	0.415	0.647
0.657	0.471	0.849	0.64
0.618	0.499	0.476	0.782
0.209	0.408	0.65	0.473
0.674	0.585	0.582	0.682
0.675	0.453	1	0.785
0.673	0.51	0.5	0.809
0.335	0.405	0.02	0.633
0.665	0.479	0.73	0.709
0.385	0.438	0.009	0.666
0.665	0.244	1	0.664
0.392	0.745	0.655	0.815
0.53	0.404	0.607	0.841
0.296	0.387	0.689	0.796
0.449	0.371	0	0.597
0.449	0.095	0.37	0.4
0.437	0.251	0.172	0.66
0.495	0.502	0.217	0.677
0.537	0.515	0.008	0.711
0.671	0.499	0.01	0.581
0.528	0.638	0.006	0.788
0.413	0.576	0.664	0.014
0.488	0.49	0.336	0.813
0.209	0.232	0.785	0.625
0.769	0.49	0.343	0.775
0.519	1	0.787	0.656
0.593	0.531	0.789	0.764
0.527	0.371	0.585	0.515
0.581	0.499	0.839	0.641
0.526	0.522	0.745	0.496
0.324	0.66	0.771	0.66
0.53	0.443	0.787	0.347
0.382	0.002	0.12	0.681
0.607	0.474	0.782	0.658
0.53	0.335	0.676	0.75
0.644	0.401	0.8	0.676
0.403	0.398	0	0.604
0.745	0.6	0.773	0.8
0.501	0.643	0.522	0.622
0.324	0.582	0.683	0.303
0.751	0.529	0.605	0.404
0.965	0.55	0.028	0.826
0.694	0.437	0.026	0.982
0.348	0.436	0.187	0.608
0.473	0.257	0.18	0.738
0.633	0.351	0.197	0.759
0.77	0.438	0.194	0.55
0.547	0.272	0.01	0.45
0.735	0.237	0.007	0.651
0.588	0.565	0.01	0.519
0.452	0.353	0.083	0.616
0.621	0.33	0.176	0.46
0.645	0.537	0.153	0.721
0.651	0.554	0.187	0.638
0.377	0.369	0.024	0.849
0.536	0.563	0.175	0.565
0.524	0.758	0.116	0.597
0.589	0.742	0.045	0.472
0.7	0.41	0.181	0.43
0.489	0.326	0.206	0
0.567	0.457	0.188	0.107
0.47	0.33	0.672	0.01
0.551	0.42	0.65	0.012
0.733	0.393	0.516	0.016
0.609	0.427	0.472	0.004
0.724	0.389	0.501	0
0.33	0.503	0.677	0.123
0.562	0.376	0.468	0.703
0.728	0.577	0.507	0.515
0.35	0.588	0.753	0.27
0.461	0.574	0.697	0.584
0.426	0.37	0.817	0.478
0.395	0.478	0.555	0.683
0.499	0.443	0.591	0.571
0.515	0.606	0.984	0.815
0.523	0.473	0.63	0.772
0.262	0.506	0.273	0.623
0.534	0.318	0.709	0.623
0.566	0.368	0.682	0.693
0.523	0.19	0.829	0.449
0.434	0.569	0.397	0.635
0.635	0.516	0.924	0.35
0.438	0.623	0.464	0.688
0.61	0.381	0.327	0.354
0.33	0.607	0.728	0.567
0.625	0.581	0.485	0.48
0.446	0.638	0.842	0.215
0.53	0.712	0.47	0.047
0.695	0.795	0.507	0.829
0.477	0.694	0.563	0.554
0.535	0.437	0.42	0.269
0.455	0.299	0.806	0.528
0.703	0.426	1	0.004
0.293	0.189	0.427	0.529
0.561	0.519	0.628	0.922
0.619	0.527	0.357	0.748
0.453	0.482	0.757	0.418
0.795	0.451	0.494	0.479
0.717	0.751	0.825	0.549
0.598	0.323	0.782	0.195
0.586	0.461	0.672	0.34
0.695	0.567	0.937	0.012
0.432	0.15	0.773	0.018
0.279	0.462	0.607	0.318
0.648	0.398	0.544	0.816
0.754	0.979	0.589	0.462
0.695	0.781	0.552	0.673
0.55	0.591	0.603	0.292
0.286	0.418	0.328	0.567
0.691	0.418	0.786	0.524
0.694	0.459	0.39	0.591
0.684	0.574	0.014	0.16
0.721	0.47	0.755	0.313
0	0.548	1	0.581
0.275	0.491	0.592	0.296
0.631	0.303	0.812	0.629
0.302	0.729	0.585	0.16
0.64	0.634	0.553	0.602
0.741	0.364	0.498	0.366
0.617	0.461	0.729	0.454
0.538	0.45	0.635	0.444
1	0.492	0.421	0.372
0.767	0.625	0.751	0.226
0.283	0.591	0.5	0.585
0.743	0.6	0.826	0.753
0.711	0.497	0.358	0.067
0.605	0.574	0.345	0.725
0.571	0.497	0.823	0.029
0.545	0.477	0.287	0.273
0.742	0.516	0.77	0.718
0.751	0.077	0.769	0.193
0.452	0.576	0.859	0.327
0.458	0.492	0.563	0.196
0.214	0.596	0.584	0.252
0.524	0.271	0.042	0.296
0.363	0.212	0.836	0.553
0.274	0.203	0.681	0.507
0.691	0.323	0.812	0.623
0.515	0.552	0.713	0.277
0.291	0.67	0.834	0.414
0.438	0.439	0.816	0.609
0.412	0.53	0.108	0.401
0.555	0.606	0.828	0.242
0.727	0.292	0.716	0.063
0.786	0.243	0.796	0.141
0.588	0.272	0.805	0.168
0.301	0.275	0.813	0.202
0.885	0.482	0.791	0.16
0.639	0.341	0.605	0.18
0.665	0.65	0.597	0.028
0.567	0.318	0.817	0.112
0.606	0.42	0.546	0.342
0.689	0.324	0.755	0.178
0.781	0.94	0.306	0.185
0.453	0.286	0.764	0.339
0.253	0.442	0.213	0.465
0.781	0.717	1	0.132
0.743	0.718	0.781	0.149
0.58	0.386	0.496	0.156
0.118	0.223	0.726	0.433
0.449	0.369	0.556	0.137
0.41	0.419	0.572	0.355
0.439	0.237	0.598	0.006
0.34	0.578	0.613	0.432
0.285	0.07	0.214	0.668
0.433	0.702	0.347	0.34
0.325	0.498	0.696	0.343
0.346	0.553	0.618	0.195
0.324	0.285	0.554	0.134
0.413	0.798	0.79	0.002
0.474	0.442	0.159	0.338
0.544	0.573	0.01	0.588
0.228	0.351	0.813	0.189
0.384	0.274	0.762	0.085
0.751	0.813	0.083	0.078
0.294	0.768	0.795	0.441
0.595	0.72	0.51	0.164
0.094	0.872	0.487	0.038
0.464	0.357	0.591	0.178
0.559	0.749	0.374	0.119
1	1	0.352	0.603
0.492	0.632	0.238	0.494
0.496	0.769	0.74	0.648
0.569	0.354	0.546	0.74
0.782	0.524	0.461	0.777
0.666	0.63	0.631	0.767
0.675	0.729	0.706	0.821
0.131	0.605	0.507	0.477
0.747	0.541	0.168	0.643
0.553	0.746	0.471	0.455
0.26	0.949	0.01	0.536
0.962	0.735	0.13	0.573
0.745	0.605	0.03	0.813
0.311	0.463	0.336	0.655
0.538	0.5	0.45	0.307
0.608	0.702	0.562	0.833
0.567	0.346	0.122	0.153
0.625	0.268	0.587	0.526
0.874	0.25	0.177	0.829
0.724	0.691	1	0.537
0.361	0.506	0.141	0.363
0.643	0.615	0.213	0.734
0.518	0.682	0.205	0.223
0.347	0.677	0.501	0.324
0.559	0.262	0.202	0.57
0.492	0.843	0.276	0.736
0.307	0.595	0.414	0.679
0.747	0.463	0.628	0.604
0.297	0.271	0.06	0.567
0.737	0.582	0.466	0.706
0.282	0.54	0.431	0.44
0.755	0.278	0.412	0.417
0.626	0.261	0.783	0.605
0.713	0.281	0.623	0.417
0.49	0.511	0.776	0.578
0.44	0.274	0.475	0.627
0.736	0.631	0.283	0.486
0.465	0.415	0.693	0.628
0.203	0.199	0.484	0.614
0	0.853	0.682	0.346
0.582	0.673	0.488	0.371
0.605	0	0.629	0.805
0.238	0.304	0.357	0.827
0.534	0.612	0.821	0.454
0.353	0.289	0.024	0.834
0.425	0.362	0.207	0.618
0.509	0.54	0.494	0.437
0.306	0.492	0.006	1
0.407	0.631	0.188	0.613
0.693	0.412	0.165	0.627
0.508	0.507	0.098	0.649
0.064	0.69	0.717	0.772
0.56	0.481	0.486	0.795
0.496	0.47	0.588	0.511
0.413	0.504	0.434	0.747
0.435	0.937	1	0.818
0.497	0.231	0.158	0.613
0.686	0.226	0.394	0.345
1	0.279	0.602	0.374
0.613	0.35	0.703	0.48
0.524	0.392	0.501	0.667
0.639	0.384	0.223	0.499
0.314	0.231	0.696	0.567
0.339	0.783	0.139	0.554
0.505	0.581	0.821	0.195
0.395	0.341	0.212	0.667
0.367	0.199	1	0.804
0.215	0.994	0.401	0.664
0.391	0.686	0.319	0.578
0.526	0.152	0.167	0.559
0.344	0.914	0.39	0.378
0.608	0.66	0.689	0.471
0.444	0.699	0.124	0.731
0.464	0.601	0.308	0.628
0.584	0.494	0.703	0.589
0.56	0.736	0.759	0.539
0.309	0.581	0.781	0.341
0.462	0.589	0.261	0.593
0.302	0.69	0.522	0.561
0.584	0.763	0.496	0.539
0.512	0.857	0.061	0.793
0.755	0.402	0.152	0
0.325	0.551	0.812	0.105
0.41	0.176	0.552	0.634
0.781	0.713	0.246	0.776
0.555	0.743	0.29	0.689
0.441	0.675	0.086	0.434
0.202	0.506	0.408	0.604
0.384	0.738	0.51	0.797
0.441	0.241	0.523	0.8
0.521	0.56	0.277	0.634
0.375	0.423	0.463	0.439
0.69	0.569	0.132	0.54
0.242	0.541	0.637	0.472
0.324	0.631	0.791	1
0.422	0.282	0.412	0.859
0.608	0.544	0.801	0.83
0.494	0.571	0.57	0.269
0.525	1	0.223	0.124
0.332	0.19	0.621	0.773
0.516	0.423	0.236	0.256
0.658	0.299	0.58	0.628
0.747	0.887	0.308	0.429
0	0.931	0.624	0.677
0.415	0.436	0.44	0
0.665	0.781	0.243	0.54
0.607	0.523	0.489	0.966
0.297	0.779	0.698	0.493
0.654	1	0.435	0.342
0.617	0.499	0.46	1
0.407	0.838	0.757	0.715
0.04	0.311	0.445	0.717
0.298	0.817	0.187	0.646
1	0.318	0.245	0.657
0.506	0.507	0.017	0.765
0.915	0.491	0.645	0.149
0.468	0.465	0.769	0.727
0.707	0.538	0.304	0.47
0.512	0.564	0.546	0.771
0.446	0.496	0.352	0.246
0.699	0.596	0.583	0.623
0.476	0.646	0.506	0
0.459	0.174	0.308	0.022
0.182	0.56	0.389	0.531
0.244	0.321	0.653	0.594
0.621	0.016	0.727	0.608
0.379	0.779	0.456	0.23
0.704	0.633	0.699	0.411
0.376	0.386	0.528	0.357
0.333	0.557	0.55	0.606
0.569	0.204	0.561	0.564
0.715	0.506	0.566	0.569
0.469	0.495	0.992	0.563
0.304	0.558	0.461	0.684
0.317	1	0.491	0.528
0.241	0.316	0.896	0.006
0.468	0.743	0.543	0.803
0.65	0.646	0.322	0.618
0.421	0.695	0.271	0.353
0.337	1	0.592	0.599
0.722	0.977	0.296	0.779
0.519	0.797	0.235	0.455
0.775	0.717	0.732	0.497
0.735	0.519	0.529	0.572
0.387	0.471	0.386	0.576
0.245	0.469	0.244	0.777
0.517	0.274	0.312	0.413
0.657	0.52	0.01	0.671
0.569	0.541	0.227	0.597
0.524	0.655	0.007	0.477
0.417	0.796	0.09	0.341
0.48	0.275	0	0.367
0.051	0.611	0.103	0.474
0.446	0.661	0.413	0.695
0.46	0.735	0.734	0.27
0.48	0.511	0.593	0.732
0.179	0.907	0.499	0.458
0.77	0.582	0.262	0.577
0.287	0.726	0.347	0.703
0.624	0.629	0.651	0.739
0.49	0.542	0.389	0.665
0.269	0.385	0	0.003
0.488	0.583	0.477	0.095
0.459	0.753	0.368	0.427
0.548	0.942	0.689	0.32
0.535	0.861	0.595	0.147
0.366	0.719	0.524	0.131
0.54	0.492	0.385	0.521
0.398	0.548	0.656	0.338
0.366	0.541	0.661	0.123
0.334	0.762	0.356	0.105
0.004	0.945	0.409	0.206
0.341	0.56	0.379	0.288
0.195	0.651	0.737	0.306
0.269	0.961	0.396	0.135
0.731	0.647	0.487	0.41
0.432	1	0.324	0.444
0.598	0.582	0.348	0.676
0.568	0.758	0.565	0.175
0.405	0.569	0.59	0.64
0.384	0.779	0.574	0.203
0.44	0.668	0.112	0.693
0.337	0.586	0.601	0.227
0.652	0.767	0.35	0.573
1	0.706	0.495	0.336
0.848	0.676	0.623	0.355
0.723	0.734	0.414	0.451
0.622	0.477	0.537	0.559
0.761	0.648	0.297	0.818
0.662	0.649	0	0.181
0.534	0.306	0.597	0.096
0.417	0.585	0.632	0.675
0.522	0.714	0.627	0.809
0.663	0.633	0.306	0.511
0.628	0.912	0.8	0.309
0.559	0.733	0.626	0.085
0.842	0.576	0.49	0.59
0.994	0.873	0.507	0.659
0.55	0.507	0.489	0.008
0	0.523	0.586	0.413
0.416	0.486	0.816	0.136
0.709	0.652	0.242	0.724
0.716	0.892	0	0.623
0.766	0.479	0	0.562
0.679	0.556	0.013	0.235
0.488	0.84	0.508	0.82
0.423	0.852	0.494	0.891
0.571	0.545	0.777	0.628
0.396	0.756	0.629	0.62
0.641	0.462	0.405	0.492
0.71	0.74	0.475	0.651
0.44	0.493	0.356	0.765
0.589	0.204	0.423	0.619
0.598	0.492	0.271	0.48
0.589	0.539	0.214	0.764
0.703	0.673	0.613	0.844
0.369	0.545	0.014	0.96
0.452	0.486	0.451	0.805
0.551	0.629	0.497	0.624
0.706	0.679	0.756	0.691
0.455	0.736	0.541	0.822
0.735	0.635	0.669	0.424
0.754	0.657	0.613	0.763
0.694	0.59	0.585	0.559
0.201	0.651	0.523	0.157
0.474	0.449	0.242	0.788
0.491	0.569	0.238	0.438
0.526	0.68	0.462	0.752
0.274	1	0.191	0.668
0.473	0.516	0.182	0.212
0.283	0.774	0.014	0.422
0.567	0.542	0.178	0.759
0.419	0.503	0.207	0.621
0.641	0.6	0.168	0.819
0.686	0.541	0	0.591
0.531	0.611	0.202	0.339
0.386	0.584	0.19	0.368
0.758	0.958	0	0.382
0.613	1	0.012	0.504
0.402	0.666	0.087	0.649
0.572	0.984	0.182	0.648
0.605	0.928	0	0.123
0.411	0.695	0.559	0.649
0.645	0.665	0.562	0.624
0.465	0.684	0.319	0.673
0.605	0.53	0.765	0.6
0.636	0.423	0.236	0.593
0	0.509	0.334	0.782
0.601	0.575	0.233	0.794
0.622	0.476	0.453	0.635
0.597	0.714	0.408	0.59
0.64	0.706	0.728	0.584
0.57	1	0.599	0.618
0.742	0.633	0.381	0.44
0.684	0.765	0.541	0.518
0.732	0.578	0.536	0.884
0.749	0.755	0.659	1
0.989	0.789	0.554	0.816
0.556	0.693	0.393	0.821
0.354	0.662	0.57	0.656
0.818	0.587	0.353	0.783
0.575	0.319	0.791	0.641
0.822	0.607	0.695	0.396
0.9	0.704	0.189	0.039
0.918	0.679	0.612	0.498
1	0.622	0.476	0.401
0.729	0.668	0.675	0.546
0.597	0.534	0.539	0.565
0.575	0.739	0.463	0.819
0.717	0.835	1	0.268
0.446	0.693	0.333	0.418
0.526	0.757	0.603	0.645
0.74	0.757	0.54	0.82
0.617	0.225	0.639	0.777
0.485	0.566	0.823	0.518
0.778	0.759	0.617	0.567
0.297	0.713	0.553	0.542
0.661	0.742	0.513	0.508
0.678	0.831	0.808	0.398
0.598	0.619	0.595	0.385
0.588	1	0.299	0
0.628	0.471	0.794	0
0.512	0.922	1	0.593
0	0.635	0.774	0.367
0.601	0.784	0.766	0.672
0.114	0.746	0.767	0.817
0.582	0.855	0.921	0.657
0.918	0.629	0.935	0.221
0.606	0.794	0.771	0.627
0.92	0.628	0.749	0.617
0.632	0.31	0.784	0.655
0.583	0.421	0.649	0.487
0.802	0.419	0.394	0.745
0.738	0.817	0.174	0.493
0.97	0.562	0.191	0.821
0.262	0.499	0.142	0.588
0.594	0.867	0.178	0.835
0.536	0.668	0.186	0.379
0.006	0.614	0.179	0.441
0.671	0.675	0.018	0.661
0.686	0	0.008	0.749
0.554	0.699	0.097	0.773
0.761	0.728	0.163	0.82
0.532	0.496	0.182	0.48
0.584	0.715	0.181	0.459
0.758	0.741	0.044	0.651
0.768	0.822	0.175	0.817
0.643	0.593	0.161	0.326
0.997	0.432	0.008	0.81
0.651	0.456	0.187	0.533
0.692	0.571	0.169	0.583
0.662	0.678	0.174	0.004
0.503	0.753	0.008	0.598
0.789	0.566	0.18	0.284
0.824	0.707	0.177	0.416
0.555	0.584	0.184	0.732
0.721	0.537	0.164	0.308
0.758	0.506	0.014	0.37
0.264	0.68	0.207	0.817
0.859	0.53	0.181	0.774
0	0.497	0.187	0.575
0.652	0.554	0.399	0.745
0.72	0.651	0.512	0.783
0.617	0.73	0.822	0.879
0.993	0.54	0.781	0.816
0.688	0.512	0.773	0.244
0.8	0.01	0.315	0.124
0.969	0.429	0.786	0.293
0.902	0.677	0.307	0.615
0.698	0.547	0.76	0.596
0.634	0.68	0.796	0.624
0.799	0.673	0.556	0.826
0.659	0.651	0.599	0.523
0.72	0.632	0.764	0.709
0.744	0.707	1	0.554
0.723	0.628	0.745	0.583
0.56	0.509	0.689	0.823
0.753	0.746	0.785	0.615
0.593	0.755	0.674	0.479
0.72	1	0.776	0.872
0.644	0.65	0.546	0.789
0.71	0.339	0.465	0.768
0.867	0.301	0.982	0.623
0.621	0.82	0.68	0.78
0.637	0.645	0.667	0.491
0.7	0.54	0.803	0.695
0.572	0.649	0.559	0.583
0.014	0.527	0.665	0.791
0.695	0.526	0.737	0.666
0.697	0.451	0.617	0.676
0.804	0.633	0.792	0.373
0.604	0.585	0.595	0.765
0.732	0.663	0.755	0.553
0.77	0.632	0.423	0.821
0.796	0.477	0.02	0.381
0.539	0.567	0.096	0.611
0.53	0.633	0.36	0.209
0.571	1	0.808	0.436
0.871	0	0.607	0.793
0.582	0.675	0.493	0.742
0.792	0.702	0.309	0.613
0.683	0.465	0.016	0.016
0.564	0.809	0.582	0.266
0.632	0.578	0.803	0.44
0.53	0.535	0.982	0.651
0.836	0.409	0.328	0.409
0.563	0.586	0.597	0.736
0.652	0.801	0.804	0.38
0.614	0.472	0.705	0.603
0.656	0.673	0.541	0.428
0.569	0.763	0.6	0.77
0.632	0.639	0.672	0.464
0.918	0.933	0.578	0.217
0.659	0.566	0.655	0.204
0.89	0.553	0.362	0.8
0.977	0.609	0.736	0.46
0.708	0.25	1	0.566
0.816	1	0.827	0.349
0.615	0.728	0.554	0.265
0.662	0.366	1	0.487
0.655	0.695	0.71	0.36
0.786	0.546	0.818	0.689
1	0.825	0.803	0.709
0.607	0.87	0.528	0.512
0.625	0.547	0.374	0.573
0.66	0.584	0.523	0.311
0.778	0.238	0.801	0.524
0	0.59	1	0.32
0.835	0.513	0.489	0.43
0.499	0.585	0.696	0.749
0.614	0.807	0.635	0.525
0.869	0.639	0.805	0.535
0.642	0.599	0.807	0.655
0.473	0.617	0.549	0.249
0.216	0.577	0.796	0.519
0.656	0.425	0.342	0.469
0.727	0.006	0.82	0.394
0.637	0.405	0.762	0.39
0.514	0	0.476	0.487
0.393	0.743	0.628	0.4
0	0.236	0.257	0.66
0.046	0.743	0	0.275
0.61	0.757	0.223	0.39
0.809	0.569	0.382	0.641
0.63	0.974	0.745	0.569
0.491	0.296	0.425	0.684
0.672	0.698	0.761	0.506
0.551	0.13	0.661	0.315
0.333	0.582	0.518	0.431
0.537	0.083	0.795	0.548
0.653	0.856	0.234	0.474
0.662	0.651	0.452	0.357
0.795	0.571	0.839	0.267
0.436	0.353	0.795	0.42
0.179	0.403	0.234	0.59
0.74	0.567	0.933	0.604
0.629	0.366	0.597	0.468
0.664	0.491	0.408	0.616
0.272	0.237	0.805	0.491
0.55	0.434	0.453	0.418
0.434	0.176	0.785	0.766
0.786	0.75	0.558	0.702
0.603	0.139	0.756	0.673
0.804	0.016	0.414	0.697
0.616	0.733	0.178	0.179
0.462	0.803	0.529	0.57
0.528	0.418	0.771	0.629
0.496	0.751	0.8	0.261
0.704	0.259	0.723	0.208
0.709	0.136	0.608	0.639
0.363	0.302	0.681	0.31
0.73	0.449	0.311	0.136
0.57	0.508	0.184	0.559
0.527	0.461	0.17	0.78
0.46	0.116	0.184	0.654
0.59	0.781	0.191	0.381
0.448	0.533	0.176	0.271
0.753	0.488	0.012	0.458
0.721	0.46	0.178	0.623
0.606	0.772	0.167	0.491
0.756	0.434	0.178	0.173
0.572	0.809	0	0.53
0.731	0.364	0.645	0.482
0.416	0.559	0.719	0.723
0.517	0.485	0.433	0.7
0.363	0.484	0.809	0.805
0.699	0.31	0.541	0.829
0.646	0.452	0.605	0.998
0.439	0.43	0.502	0.855
0.442	0.546	0.41	0.596
0.496	0.449	0.578	0.755
0.607	0.503	0.547	0.61
0.661	0.565	0.02	0.445
0.535	1	0.016	0.706
0.589	0.577	0.569	0.569
0.867	0.314	0.216	0.549
0.597	0.331	0.245	0.721
0.479	0.296	0.198	0.528
0.888	0.519	0.183	0.644
0.568	0.623	0.08	0.167
0.241	0.669	0.794	0.645
0.824	0.691	0.802	0.229
0.534	0.743	0.678	0.835
0.587	0.489	0.805	0.562
0.555	0.616	0.206	0.453
0.68	0.245	0.7	0.466
0.697	0.638	0.778	0.468
0.725	0.172	0.432	0.769
0.559	0.457	0.789	0.781
0.587	0.888	0.356	0.554
0.459	0.254	0.689	0.731
0.46	0.479	0.394	0.666
0.764	0.243	0.821	0.787
0.576	0.342	0.811	0.781
0.571	0.29	0.225	0.375
0.689	0.469	0.474	0.207
0.259	0.471	0.81	0.424
0.391	0.394	0.617	0.26
0.547	0.717	0.682	0.302
0.958	0.619	0.549	0.499
0.646	0.016	0.398	0.742
0.385	0.523	0.612	0
0.224	0.73	0.204	0.363
0.699	0.423	0.561	0.557
0.753	0.526	0.548	0.406
0.46	0.845	1	0.689
0.826	0.594	0.682	0.778
0.705	0.734	0.784	0.452
0.711	0.623	0.028	0.453
0.711	0.312	0.708	0.48
0.519	0	0.322	0.962
0.733	0.756	0.557	0.479
0.515	0.281	0.418	0.648
0.456	0.596	0.78	0.845
0.322	0.539	0.462	0.986
0.591	0.641	0.528	0.869
0.403	0.695	0.251	0.701
0.624	0.352	0.773	0.552
0.571	0.62	0.137	0.818
0.617	0.486	0.781	0.551
0.461	0.245	0.607	0.829
0.395	0.284	0.604	0.692
0.072	0.551	0.049	0.623
0.479	0.498	0.376	0.752
0.531	0.399	0.487	0.659
0.833	0.688	0.658	0.579
0.494	0.472	0.715	0.675
0.84	0.609	0.963	0.639
0.467	0.476	0.272	0.611
0.556	0.502	0.302	0.775
0.485	0.051	0.339	0.817
0.904	0.691	0.625	0.712
0.806	0.782	0.582	0.253
0.738	0.23	0.109	0.804
0.636	0.553	0.796	0.84
0.526	0.66	0.18	0.707
0.728	0.55	0.387	0.621
0.558	0.343	0.077	0.666
0.538	0.497	0.21	0.591
0.531	0.454	0.598	0.849
0.275	0.575	0.462	0.711
0.509	0.51	0.99	0.451
0.034	0.303	0.504	0.647
0.451	0.253	0.76	0.802
0.912	0.259	0.898	0.613
0.692	0.38	0.256	0.605
0.279	0.293	0.802	0.157
0.178	0.532	0.686	0.778
0.544	0.331	0.588	0.644
0.789	0.552	0.789	0.416
0.58	0.406	0.496	0.819
0.231	0.246	0.719	0.266
0.795	0.014	1	0.785
0.699	0.346	0.99	0.495
0.812	0.248	0.691	0.696
0.791	0.683	0.87	0.57
0.142	0.62	0.751	0.545
1	0	0.72	0.483
0.552	0.715	0.765	0.587
0.526	0.23	0.778	0.723
0.381	0.341	0.703	0.336
0.428	0.529	0.485	0.644
0.8	0.193	0.853	0.595
0.841	0.438	0.178	0.4
0.426	0.506	0.474	0.7
0.292	0.507	0.751	0.652
0.304	1	0.64	0.544
0.541	0.484	0.798	0.842
0.853	0.727	0.462	0.696
0.915	0.458	0.608	0.807
0.581	0.664	0.469	0.556
0.536	0.635	0.534	0.623
0.564	0.492	0.392	0.814
0.54	0.409	0.797	0.315
0.604	0.513	0.569	0.719
0.624	0.749	0.728	0.566
0.522	0.584	0.399	0.86
0.562	0.336	0.258	0.626
1	0.545	0.827	0.82
0.717	0.708	0.343	0.586
1	0.326	0.178	0.641
0.613	0.394	0	0.016
0.629	0.401	0.053	0.588
0.579	0.419	0.552	0.408
0.004	0.487	0.315	0.604
0.919	0.187	0.675	0.633
0.477	0.201	0.637	0.401
0.556	0.583	0.408	0.076
0.962	0.71	0.617	0.802
1	0.611	0.485	0.558
0.373	0.655	0.692	0.768
0.586	0.625	0.743	0.205
0.425	0.408	0.82	0.387
0.314	0.474	0	0.684
0.558	0.414	0.641	0.854
0.875	0.771	0.313	0.578
0.583	0.424	0.456	0.793
0.212	0.799	0.676	0.716
0.577	0.727	0.065	0.683
0.69	0.419	0.048	0.591
0.346	0.435	0.606	0.583
0.552	0.431	0.591	0.239
0.037	0.584	0.593	0.184
0.689	0.382	1	0.242
0.677	0.512	0.891	0.753
0.65	0.475	0.827	0.614
0.421	0.518	0.591	0.624
0.818	0.573	0.42	0.561
0.604	0.469	0.831	0.543
0.609	0.669	0.402	0.105
0.686	0.567	0.465	0.234
0.471	0.649	0.074	0.58
0.915	0.499	0.594	0.514
0.345	0.749	0.482	0.55
0.64	0.581	0.584	0.823
1	0.487	0.518	0.616
0.637	0.72	0	0.123
0.613	0.639	0.3	0.135
0.537	0.737	0.502	0.219
0.54	0.447	0.304	0.56
0.561	0.189	0.596	0.269
0.517	0.395	0.447	0.01
0.565	0.689	0.153	0
0.453	0.696	0.199	0.016
0.452	0.43	0.782	0.607
0	0.451	0.528	0
0.018	0.706	0.639	0.656
0.522	0.44	0.513	0.228
0.533	0	0.565	0.345
0.693	0.497	0.551	0.381
0.355	0.498	0.779	0.241
0.721	0.258	0.795	0.241
0.545	0.543	0.617	0.998
0.533	0.27	0.766	0.556
0.625	0.503	0.682	0.586
0.46	0.702	0.581	0.872
0.406	0.449	0.231	0.511
0.604	0.462	0.376	0.407
0.253	0.653	0.515	0.536
0.593	0.826	0.613	0.829
0.33	0.806	0.602	0.067
0.668	0.265	0.508	0.385
0.306	0.714	0.578	0.638
0.333	0.22	0.323	0.673
0.537	0.615	0.657	0.743
0.275	0.763	0.563	0.526
0.361	0.892	0.378	0.259
0.25	0.65	0.767	0.562
0.05	0.59	0.226	0.405
0.354	0.742	0.645	0.595
0.63	0.564	0.365	0.374
0.649	0.232	0.806	0.678
0.154	0.306	0.719	0.347
0.021	0.353	0.827	0.727
0.529	0.535	0.602	0.635
0.259	0.393	0.777	0.319
0.448	0.483	0.77	0.739
0.671	0.492	0.775	0.217
0.338	0.572	0.484	0.648
0.504	0.415	0.812	0.438
0.486	0.616	0.654	0.579
0.436	0.675	0.479	0.801
0.339	0.599	0.768	0.771
0.215	0.638	0.942	0.722
0.208	0.614	0.745	0.786
0.368	0.572	0.583	1
0.556	0.59	0.63	0.805
0.257	0.492	0.477	0.538
0.282	0.729	0.647	0.569
0.303	0.442	0.5	0.518
0.281	0.384	0.677	0.624
0.374	0.757	0.972	0.793
0.439	0.745	0.352	0.441
0.5	0.756	0.054	0.033
0.369	0.421	0.875	0.043
0.315	0.437	0.531	0.743
0.383	0.481	1	0.735
0.646	0.643	0.817	0.668
0.552	0.909	0.592	1
0.271	0.434	0.488	0.813
0.631	0.642	0.339	0.617
0.361	0.656	0.046	0.642
0.513	0.553	0.538	0.747
0.507	0.51	0.567	0.253
0.439	0.664	0.756	0.07
0.733	0.425	0.898	0.355
0.411	0.764	0.514	0.159
0.518	0.655	0.773	0.387
0.471	0.482	0.692	0.014
0.506	0.564	0.585	0.619
0.689	0.681	0.583	0.306
0.457	0.628	0.651	0.484
0.612	0.614	0.417	0.515
0.452	0.6	0.145	0.798
0.163	0.638	0.648	0.818
0.453	0.592	0.634	0.78
1	0.674	1	0.594
0.656	0.667	0.428	0.782
0.727	0.507	0.775	0.486
0.277	0.707	0.782	0.35
0.38	0.729	0.782	0.494
0.539	0.509	0.939	0.359
0.528	0.69	0.224	0.823
0.468	0.513	0.377	0.635
0.527	0.614	0.459	0.314
0.403	0.624	0.208	0.601
0	0.666	0.301	0.653
0.474	0.186	0.526	0.823
0.633	0.787	0.503	0.612
0.535	0.435	0.497	0.534
0.565	0.454	0.727	0.787
0.347	0.749	0.609	0.843
0.921	0.687	0.54	0.777
0.667	0.637	0.635	0.817
0.38	0.485	0.622	0.817
0.478	0.413	0.527	0.762
0.589	0.461	0.528	0.654
0.683	0.648	0.633	0.465
0.508	0.428	0.097	0.818
0.472	0.4	0.783	0.587
0.493	0.538	0.623	0.795
0.596	0.466	0.64	0.532
0.5	0.213	0.621	0.076
0.629	0.575	0.372	0.501
0.293	0.364	0.62	0.223
0.521	0.531	0.522	0.791
0.622	0.658	0.247	0.6
0.371	0.311	0.06	0.39
0.661	0	0.269	0.826
0.588	0.429	0.621	0.585
0.648	0.313	0.689	0.217
0.168	0.224	0.833	0.257
0.528	0.559	0.597	0.514
0.276	0.438	0.786	0.663
0.674	0.63	0.602	0.225
0.675	0.293	0.395	0.613
0.598	0.245	0.568	0.631
0.532	0.595	0.566	0.544
0.428	0.459	0.724	0.661
0.791	0.486	0.518	0.831
0.535	0.71	0.554	0.168
0.563	0.218	0.28	0.507
0.483	0.353	0.755	0.169
0.453	0.583	0.451	0.493
0.398	0.268	0.447	0.124
0.479	0.334	0.602	0.856
0.707	0.361	0.559	0.675
0.56	0.408	0.782	0.807
0.703	0.363	0.735	0.557
0.511	0.794	0.45	0.842
0	0.215	0.601	0.471
0.41	0.235	0.507	0.15
0.457	0.387	0.315	0.398
0.603	0.768	0.288	0.763
0.331	0.372	0.381	0.404
0.367	0.486	0.821	0.732
0	0.566	0.687	0.367
0.412	0.521	0.751	0.534
0.747	0.269	0.991	0.661
0.692	0.418	0.54	0.726
0.631	0.465	0.766	0.019
0.642	0.461	0.368	0.833
0.721	0.267	0.042	0.855
0.586	0.403	0	0.112
0.285	0.277	0.527	0.476
0.494	0.431	0.618	0.456
0.855	0.227	0.535	0.477
0.417	0.48	0.392	1
0.51	0.601	0.745	0.802
0.48	0.563	0.361	0.64
0.476	0.472	0.522	0.829
0.336	0.666	0.832	0.992
0.248	0.52	0.794	0.897
0.475	0.469	0.497	0.838
0.536	0.54	0.563	0.545
0.439	0.241	0.052	0.59
0.589	0.373	0.179	0.553
0.396	0.474	0.345	0.763
0.429	0.448	0.543	0.781
0.348	0.612	0.502	0.412
0.762	0.408	0.389	0.467
0.563	0.224	0.992	0.326
0.69	0.526	0.634	0.494
0.533	0.456	0.777	0.849
0.731	0.438	0.983	0.666
0	0.467	0.812	0.823
0.493	0.464	0.792	0.627
0.559	0.542	0.426	0.796
0.498	0.37	0.751	0.757
0.599	0.81	0.599	0
0.605	0.415	0.594	0.352
0.405	0.006	0.617	0.352
0.286	0	0.171	0.182
0.707	0.44	0.728	0.793
0.796	0.399	0.78	0.277
0.796	0.6	0.121	0.818
0.472	0.706	0.67	0.685
0.365	0.071	0.829	0.677
0.579	0.577	0.261	0.455
0.481	0.232	0.769	0.036
0.239	0.33	0.818	0.261
0.491	0.446	0.581	0.219
0.776	0.223	0.847	0.392
0.726	0.671	0.792	0.443
0.392	0.324	0.291	0.864
0.45	0.439	0.777	0.556
0.701	0.611	0.765	0.795
0.453	0.466	0.671	0.574
0.736	0.567	0.454	0.714
0.68	0.469	0.385	0.318
0.703	0.45	0.104	0.587
0.503	0.579	0.786	0.411
0.642	0.611	0.771	0.569
0.518	0.486	0.545	0.191
0.449	0.273	0.672	0.545
0.504	0.617	0.55	0.508
0.618	0.581	0.84	0.543
0.066	0.653	0.819	0.27
0.453	0.747	0.805	0.029
0.832	0.573	0.628	0.741
0.679	0.547	0.344	0.405
0.279	0.665	0.399	0.645
0.498	0.82	0.8	0.659
0.245	0.426	0.77	0.567
0.52	0.499	0.374	0.675
0.676	0.47	0.77	0.493
0.745	0.224	0.029	0.23
0.446	0.271	0.718	0.723
0.627	0.732	0.797	0.531
0.534	0.547	0.752	0.785
0.718	0.532	0.576	0.84
0	0.728	0.475	0.113
0.54	0.334	0.349	0.558
0.624	0.555	0.778	0.699
0.411	0	0.588	0.517
0.426	0.585	0.534	0.771
0.79	0.315	0.545	0.538
0.825	0.548	0.585	0.698
0.787	0.808	0.603	0.755
0.777	0.644	0.582	0.659
0.616	0.135	0.752	0.641
0.41	0.534	0.646	0.197
0.461	0.749	0.545	0.785
0.66	0.485	0.804	0.398
0.51	0.89	0.306	0.62
0.718	0.271	0.327	0.599
0.661	0.544	0.761	0.506
0.701	0.358	0.78	0.567
0.429	0.638	0.002	0.611
0.601	0.396	0.504	0.599
0.443		0.014	0.315
0.546		0.682	0.676
0.678		0.427	0.633
0.407		0.418	0.451
0.559		0.385	0.818
0.539		0.432	0.597
0.629		0.577	0.439
0.516		0.4	1
0.558		0.576	0.417
0.574		0.812	0.778
0.617		0.428	0.372
0.493		0.614	0.47
0.493		0.755	1
0.38		0.553	0.576
0.498		0.745	0.729
0.591		0.57	0.467
0.527		0.6	0.467
0.747		0.583	0.323
0.625		0.81	0.372
0.852		0.957	0.188
0.331		0.755	0.757
0.421		0.404	0.138
0.594		0.205	0.42
0.694		0.86	0.74
0.596		0.776	0.291
0.558		0.697	0.11
0.293		0.502	0.815
0.04		0.107	0.222
0.472		0.192	0.885
0.713		0.724	0.463
0.695		0.809	0.018
0.584		0.181	0.688
0.296		0.431	0.406
0.377		0.012	0.392
0.51		0.633	1
0.671		0.759	0.328
0.619		0.667	0.721
0.342		0.69	0.808
0.534		1	0.694
0.522		0.615	0.395
0.532		0.406	0.792
0.459		0.319	0.649
0.507		0.414	0.98
0.618		0.4	0.792
0.596		0.583	0.454
0.441		0.05	0.504
0.514		0.217	0.154
0.588		0.364	0.494
0.451		0	0.04
0.166		0.229	0.696
0.344		0.071	0.422
0.696		0.394	0.692
0.398		0.192	0.579
0.607		0.211	0.712
0.449		0.179	0.568
0.523		0.192	0.303
0.599		0	0.57
0.45		0.388	0.449
0.605		0.183	0.433
0.647		0	0.354
0.35		0.022	0.321
0.293		0.293	0.224
0.223		0	0.387
0.373		0.655	0.29
0.483		0.273	0.396
0.273		0.216	0.488
0.414		0.693	0
0.297		0.174	0.791
0.654		0.178	0.769
0.14		0.209	0
0.573		0.494	0.467
0.698		0.238	0.484
0.771		0.296	0.963
0.599		0.52	0.243
0.678		0.485	0.528
0.672		0.075	0.447
0.774		0.286	0
0.484		0.257	0.198
0.587		0.545	0.192
0.587		0.412	0.675
0.254		0.004	0.567
0.45		0.03	0.545
0.631		0.523	0.273
0.605		0	0.634
0.512		0.125	0.258
0.41		0.402	0.21
0.602		0.32	0.633
0.645		0	0.627
0.489		0.358	0.431
0.224		0.634	0.088
0.639		0.136	0.531
0.669		0.041	0.016
0.536		0.204	0.015
0.658		0.019	0.592
0.385		1	0.683
0.781		0.554	0.707
0.235		0.629	0.664
0.631		0.615	0.456
0.639		0.442	0.323
0.65		0.004	0.347
0.557		0.149	0.528
0.443		0.333	0.301
0.712		0	0.377
0.508		0.222	0.273
0.552		0.652	0.184
0.654		0.533	0.216
0.621		0.394	0.53
0.639		0	0.004
0.377		0	0.612
0.664		1	0.822
0.45		0.266	0.701
0.469		0.192	0.131
0.613		0	0.767
0.7		0.282	0.579
0.522		0.186	0.433
0.728		0.047	0.429
0.759		0.464	0.376
0.431		0.574	0.231
0.692		0.389	0.384
0.671		0.205	0.134
0.466		0.281	0.605
0.642		0	0.849
0.293		0.249	0.821
0.785		1	0.876
0.534		0.845	1
0.655		0.178	0
0.03		0.445	0
0.257		0.198	0.52
0.576		0.444	0.408
0.461		0.454	0.228
0.678		0.179	0.228
0.695		0.548	0
0.511		0.432	0.205
0.646		0.354	0.915
0.703		0.366	0.53
0.973		0.62	0.192
0.6		0.549	0.477
0.764		0.249	0
0.269		0.181	0.431
0.546		0.516	0.776
0.594		0.458	0.417
0.734		0.376	0.329
0.598		0.279	0.398
0.588		0.731	0.419
0.65		0.315	0.53
0.638		0.262	0.446
0.292		0.078	0.639
0.383		0.411	0.648
0.381		0.468	0.322
0.597		0.631	0.494
0.507		0.199	0.62
0.584		0.142	0.949
0.445		0.35	0.423
0.06		0.09	0.409
0.515		0.63	0.441
0.448		0.106	0.978
0.458		0.732	0.579
0		0.132	0.477
0.427		0.146	0.847
0.49		0.006	0.369
0.727		0.639	0.19
0.548		0.211	0.605
0.514		0.05	0.723
0.447		0.28	0.466
0.549		0.633	0.159
0.464		0.379	0.247
0.824		0.265	0.209
0.448		0.047	0.203
0.844		0.73	0.207
0.84		0.274	0.377
0.605		0.354	0.181
0.833		0	0.367
0.677		0.532	0.429
0.494		0.299	0.439
0.423		0.592	0.346
0.717		0.218	0.371
0.563		0.092	0.452
0.598		0.13	0.546
0.272		0.215	0.078
0.483		0.868	0.434
0.532		0.204	0.606
0.487		0.013	0
0.55		0.29	0.669
0.972		0.213	0.466
0.709		0	0.565
0.29		0	0.219
0.802		0.203	0.285
0.52		0.006	0.273
0.579		0.689	0.173
0.955		0.207	0.576
0.604		0	0.801
0.072		0.355	0.753
0.639		0.014	0.361
0.489		0.428	0.28
0.195		0.773	0.229
0.685		0.377	0.118
0.561		0.945	0.206
0.598		0.669	0.031
0.57		0.329	0.266
0.56		0.323	0
0.572		0.023	0.03
0.591		0.19	0.736
0.461		0.186	0.552
0.48		0.591	0.157
0.609		0.837	0.434
0.664		0.214	0.423
0.575		0.078	0.328
0.666		0.193	0.443
0.708		0.494	0.227
0.334		0.093	0.526
0.644		0.228	0.993
0.599		0.914	0.295
0.09		0.489	0.431
0.109		0.162	0.899
0.419		0.609	0.832
0.589		0.513	0.178
0.397		1	0.071
0.5		0	0.219
0.038		0.749	0.642
0.607		0.601	0.319
0.468		0.268	0.916
0.456		0	0.551
0.542		0	0.915
0.319		0.237	0.49
0.558		0.21	0.401
0.514		0.811	0.679
0.429		0.549	0.494
0.587		0.214	0.165
0.476		0.543	0.824
0.517		0.998	0.387
0.483		0.476	0.635
0.671		0.76	0.798
0.945		0.453	1
0.413		0.006	0.12
0.237		0.762	0.506
0.653		0.277	0.672
0.48		0.205	1
0.447		0.095	0.685
0.357		0.755	0.587
0.049		0.434	0.812
0.499		0.426	1
0.612		0.534	1
0.586		0.443	0.52
0.58		0.824	0.066
0.744		0.152	0.968
0.414		0.456	0.729
0.377		0.416	0.732
0.493		0.646	0.194
0.492		0.653	0.372
0.626		0.408	0.126
0.526		0.528	0.94
0.43		0	0.398
0.548		0.091	0.235
0.422		0.336	0.656
0.497		0.136	0.134
0.33		0.261	0.241
0.673		0.587	0.44
0.521		0.182	0.766
0.558		0.533	0.42
0.431		0.923	0.428
0.221		0.261	0.901
0.71		0.465	0.48
0.588		0.608	0.353
0.566		1	0.711
0.567		0.82	0.383
0.416		0.749	0.353
0		0.54	0.662
0.506		0.312	0.189
0.736		0.586	0.762
0.556		0.504	0.255
0.302		0.209	0.719
0.207		0.365	0.39
0.435		0.404	0.198
0.318		0.268	0.678
0.565		0.208	0.126
0.269		0.362	0.763
0.472		0.276	0.551
0.677		0.014	0.639
0.637		0	0.311
0.401		0.347	0.417
0.432		0.233	0.263
0.434		0.223	0.726
		0.741	0.394
		0.924	0.241
		0.018	0.14
		0.732	0.723
		0.469	0.916
		0.004	0
		0.006	0.535
		0.173	0.17
		0.006	0.684
		0.414	0
		0.284	0.241
		0.11	0.205
		0.01	0.036
		0.11	0.622
		0.059	0.198
		0.523	0.618
		0.354	0.192
		0.461	0.595
		0.451	0.434
		0.662	0.652
		1	0.125
		0.837	0.402
		0.184	0.401
		0.376	0.347
		0.203	0.568
		0.255	0.993
		0.231	0.595
		1	0.801
		0.182	0.537
		0	0.178
		0.191	0.527
		0.012	0.789
		0.245	0.317
		0.371	0.405
		0.009	0.998
		0.159	0.631
		0.187	0.48
		0.504	0.289
		0.018	0.577
		0.01	0.404
		0.164	0.391
		0.422	0.194
		0.291	0.57
		0.159	0.189
		0.167	0.722
		0.161	0.444
		0.181	0.81
		0.072	0.509
		0.301	0.389
		0.834	0
		0.913	0.183
		0.72	0.472
		0.79	0.188
		0.846	0.369
		0.727	0.452
		0.81	0.918
		0.714	0.075
		1	0.491
		0.647	0.456
		0.468	0.162
		0.542	0.39
		0.593	0.341
		0.815	0.217
		0.467	0.354
		0.386	0.178
		0.547	0.385
		0.391	0.384
		0.554	0.234
		0.52	0.157
		1	0.86
		0.677	0.238
		1	0.318
		1	0.431
		1	0.911
		0.996	0
		0.197	0.406
		0.696	0.103
		0.66	1
		0.627	0.451
		0.44	0.602
		0	0.16
		0.374	0.566
		0.61	0.559
		1	0.574
		0.814	0.334
		0.159	0.084
		0.215	0.517
		0.417	0.46
		0.828	0.202
		0.146	0
		0.931	0.014
		0.803	0.315
		0.851	0
		0.695	0.278
		0.649	0.066
		0.607	0.512
		0.999	0.083
		0.95	0
		0.305	0.458
		0.573	0.317
		0.558	0.517
		0.715	0.078
		1	0.188
		0.253	0.435
		0.995	0.204
		0.29	0.754
		0.811	0.357
		0.687	0.008
		0.536	0.973
		1	0.152
		0.708	0.399
		0.801	0.142
		0.645	0.999
		0.585	0.079
		0.975	0.21
		0.756	0.185
		0.713	0.162
		0.516	0.463
		0.447	0.336
		1	1
		0.718	0.583
		0.977	0.282
		0.415	0.544
		0.516	0.101
		0.528	0.62
		0.129	0.179
		0.716	0.557
		0.631	0.053
		0.269	0.435
		0	0
		0.579	0.663
		0.109	0.56
		0.221	0.696
		0.9	0.94
		0.424	0.692
		0.301	0.455
		0.582	0.665
		0.372	0.339
		0.73	0.69
		0.494	0.872
		0	0.656
		0.56	0.372
		0.834	0.456
		0.789	0.869
		0.485	0.612
		0.89	0.469
		0.751	0.225
		0.826	0.499
		0.153	0.361
		0.408	0.202
		0.443	0.4
		1	0.311
		1	0.885
		0.225	0.889
		0.198	0
		0.224	0.977
		0.691	0.109
		0.181	0.3
		0.791	0.418
		0.8	0.826
		0.468	0.207
		0.672	0.83
		0.773	0.172
		0.151	0.599
		0.441	0.593
		0.083	1
		0.799	0.617
		0.266	1
		0.761	0.752
		0.435	0.339
		0.484	0.454
		0.697	1
		0.043	0.724
		0.743	0.243
		0.552	1
		0.412	0.529
		0.157	0.47
		0.616	0.035
		0.753	0.821
		0.513	0.444
		0.394	0.89
		0.697	0.816
		0.772	0.68
		0.626	0.183
		0.63	0.688
		1	0.785
		0.649	0.648
		0	0.644
		0.542	0.545
		0.492	0.522
		0.195	0.905
		0.049	1
		0	0.257
		0.417	0.491
		0.13	0.43
		0.224	0.35
		0.749	0.243
		0.692	0.374
		0.538	0.395
		0.204	0.217
		0.486	1
		0.156	0.775
		0.342	0.827
		0.53	0.598
		0.123	0.986
		0.784	0.434
		0.982	0.563
		0.806	0.668
		0.305	0.925
		0.153	0.015
		0.63	0.447
		0	0.398
		0.387	0.569
		0.225	0.951
		0.36	0.434
		0.93	1
		0.194	0.554
		0.375	0.343
		0.765	0.23
		0.833	0.26
		0.247	0.538
		0.229	0.264
		0.566	0.644
		0.713	0.42
		0.409	0.798
		0.537	0.442
		0.42	0.695
		0.663	0.248
		0.333	0.44
		0	0.676
		0.119	0.715
		0.431	0.7
		0.404	0.482
		0.628	0.927
		0.002	0.482
		0.088	0.267
		0.638	0.072
		0.787	0.447
		0.424	0.801
		0.195	0.805
		0.556	0.22
		0.828	0.447
		0.242	0.125
		0.212	0.739
		0	0.723
		0.397	0.746
		0.666	0.664
		0.223	0.545
		0	1
		0.173	0.085
		0.484	0.956
		0.546	0.447
		0.188	0.667
		0.529	0.441
		0.83	0.715
		0.464	0.53
		0.191	0.797
		0.48	0.815
		0	0.752
		0.594	0.432
		0.263	0.238
		0.216	0.566
		0.389	0.185
		0.434	0.485
		0.022	0.491
		0.164	0.802
		0.203	0.748
		0.515	0.759
		0.72	0.817
		0.396	0.15
		0.019	0.687
		0.275	0.693
		0.49	0.181
		0	0.83
		0.384	0.753
		0.115	0.187
		0.718	0.619
		0.537	0.669
		0.415	0.032
		0.229	1
		0.396	0.217
		0.263	0.714
		0.387	0.021
		0.428	0
		0.248	0.461
		0.725	0.403
		0.423	0.964
		0.853	0.343
		0	0.712
		0.401	0
		0	0.01
		0.452	0.03
		0.405	0.178
		0.345	0.02
		0.715	0.778
		0.019	0.633
		0.095	0.803
		0.45	0.338
		0.201	0
		0.24	0.36
		0.687	0.628
		0.811	0.628
		0.464	0.794
		0.309	0.967
		0.264	0.537
		1	0.547
		0.248	0.474
		0.713	0.37
		0.278	0.473
		0.237	0.618
		0.221	0.237
		0.165	0.351
		0.234	0.744
		0.29	0.198
		0.114	0.118
		0.429	0.053
		0.456	0.207
		0.406	0.089
		0.373	0.631
		0.402	0.655
		0.19	0.683
		0	0.708
		0	0.238
		0.133	0.525
		0.432	1
		0.217	0.16
		0	0.227
		0.445	0.609
		0	0.811
		0.155	0.11
		0	0.394
		0.078	0.402
		0.195	0.356
		0.002	0.45
		0.26	0.239
		0.545	0.774
		0.891	0.643
		0.419	0.193
		0.438	1
		0.583	0.502
		0.01	0.418
		0.026	0.065
		0.444	0.248
		0.089	0.652
		0.256	0.731
		0.415	0.72
		0.46	0.347
		0.611	0.207
		0.437	0.19
		0.35	0.425
		0.248	0.433
		0.006	0.714
		0.872	0.402
		0.94	0.458
		0.321	0.28
		0.382	0.028
		0.048	0.836
		0.187	0.082
		0.409	0.4
		0.223	0.4
		0.293	0.43
		0	0.023
		0.375	0.309
		0.49	0.827
		0.291	0.482
		0.718	0.389
		0.359	0.235
		0.697	0.44
		0	0.344
		0.356	1
		0.676	0.592
		0.206	0.239
		0.493	0.261
		0	0.852
		0.526	0.765
		0.402	0.787
		0.882	0.805
		0.536	0.558
		0.214	0.466
		0	0.405
		0.467	0.02
		0.179	0.059
		0.223	0.584
		0.419	0.572
		0.109	0.994
		0.474	0.197
		0.573	0.227
		0.8	0.152
		0.736	0.107
		0.581	0.495
		0.39	1
		0.679	0.36
		0.012	0.901
		0.002	0
		0.428	0.004
		0.18	0.387
		0.172	0.957
		0.008	0.853
		0.181	0.509
		0.166	0.606
		0.37	0.727
		0.008	0.72
		0.077	0.175
		0.191	0
		0.16	0.706
		0.012	0.343
		0.488	0.165
		0.403	0.323
		0.004	0.536
		0.003	0.479
		0	0.075
		0	0.902
		0.193	0.29
		0.63	0.666
		0.434	0.495
		0.397	0.922
		0.196	0.496
		0.593	0.258
		0.588	0.002
		0.274	0.991
		0	0.561
		0.228	0.819
		0.249	0.808
		0.651	0.808
		0.493	0.923
		0.416	0.57
		0.275	0.476
		0.981	0.661
		0.325	0.638
		0.28	0.436
		0.071	0.088
		0.409	0.669
		0.352	0.476
		0.036	0.467
		0.038	0.601
		0.641	0.151
		0.037	0.392
		1	0
		0.816	0.314
		0.82	0.518
		0.487	0.55
		0.652	0.223
		0.495	0.994
		0.711	1
		0.653	1
		0.199	0.662
		0.029	0.44
		0.728	0.452
		0.116	0
		0.88	0
		1	0.386
		0.653	0.096
		1	0.182
		0.265	0.991
		0.327	0.096
		1	0.325
		0.926	0.237
		0.171	0.74
		1	0.508
		0.386	0.581
		0.83	0.424
		0.893	1
		0.648	0.436
		0.811	0.616
		0	0.619
		0.01	1
		0.167	0.777
		0.01	0.76
		0.182	0.247
		0	0.51
		0.146	0.703
		0.163	0.32
		0	0.204
		0.01	0.285
		0.181	0.587
		0.158	0.482
		0.106	0.955
		0.161	0.559
		0.182	0.161
		0.139	1
		0.15	0.187
		0.011	0.587
		0.17	0.401
		0.169	0.743
		0.09	0.641
		0.024	0.37
		0.162	0.292
[truncated: 1,841 more rows]

## Sheet: Fig2b_Partner
MkP		MkA
Vehicle	DCZ	Vehicle	DCZ
0.472	0.606	0.617	0.445
0.251	0.726	0.012	0.355
0.146	0.259	0.744	1
0.434	0.49	0.267	1
0.264	0.468	0	0.817
0.431	0.553	0.011	0.21
0.28	0.685	0.017	0.782
0.394	0.649	0.01	0.788
0.466	0.735	0.445	0.809
0.068	0.819	0.587	0.802
0.343	0.495	0.567	0.787
0.416	0.585	0.699	0.615
0.43	0.18	0.986	0.806
0.475	0.465	0.623	0.663
0.357	0.599	0.043	0.778
0.509	0.165	0.321	0.486
0.501	0.571	0.442	0.269
0.408	0.694	0.974	0.707
0.536	0.681	1	0.733
0.362	0.545	0.459	0.597
0.424	0.745	0.649	0.624
0	0.438	0.952	1
0.577	0	0.964	0.773
0.267	0.639	0.535	0.126
0.436	0.495	1	0.745
0.384	0.42	0.656	0.605
0.619	0.006	0.779	0.745
0.28	0.471	0.401	0.682
0.723	0.52	0.434	0.496
0.279	0	0.894	0.833
0	0.483	0.196	0.825
0.707	0.594	0.418	0.805
0.52	0.306	0.19	0.335
0.553	0.467	0.024	0.772
0.52	0.679	0.514	0.559
0.673	0.503	0.461	0
0.415	0.52	0.548	0.089
0.33	0.448	0.344	0.127
0.419	0.662	0.281	0.522
0.283	0.213	0.326	0.049
0.277	0.408	0.396	0.613
0.513	0.606	0.203	0.614
0.199	0.418	0.119	0.761
0.506	0.467	0.672	0.606
0.468	0.763	0.609	0.359
0.615	0.364	0.588	0.773
0.347	0.244	0.267	0.793
0.322	0.297	0.034	0.517
0.653	0.343	0	0.778
1	0.423	0.017	0.775
0.52	0.452	0.721	0.787
0.487	0.301	0.615	0.212
0.558	0	0.739	0
0.508	0.371	0.45	0
0.526	0.47	0.789	0.656
0.609	0.723	0.341	0
0.473	0.61	0.554	0.795
0.484	0.281	0.511	0.793
0.427	0.311	0.331	0.623
0.102	0.349	0.302	0.017
0.058	0.561	0.656	0.803
0.621	0.64	0.402	0.762
0.548	0.361	0.67	0.569
0.285	0.749	0.6	0.743
0.539	0.31	0.467	0.787
0.532	0.335	0.687	0.667
0.251	0.486	0.463	0.8
0.304	0.549	0.601	0.812
0.667	0.564	0.495	0.386
0.473	0.69	0.066	0.752
0.515	0.604	0.771	0.175
0.446	0.581	0.654	0.554
0	0.394	0.527	0.135
0.59	0.324	0.77	0.084
0.361	0.306	0.207	0.567
0.219	0.251	0.721	0.81
0.636	0.438	0.588	0.838
0.569	0.407	0.222	0.812
0.534	0.52	0.05	0.715
0.31	0.3	0.213	0.3
0.197	0.27	0.746	0.895
0.709	0.314	0.71	0.543
0.279	0.229	0.973	0.586
0.37	0.659	0.827	0.512
0.49	0.405	0.774	0.768
0.444	0.036	0.622	0.798
0.439	0.451	0.729	0.549
0.454	0.421	0.035	0.791
0.442	0.612	0.124	0.768
0.281	0.544	0.212	0.308
0.783	0.434	0.693	0.545
0.697	0.462	0.81	0.489
0	0.56	0.302	0.661
0.628	0.076	0.74	0.525
0.733	0.604	0.209	0.347
0.813	0.383	0.791	0
0.422	0.522	0.769	0.543
0.579	0.609	0.731	0.807
0.629	0.268	0.815	0.581
0.556	0.377	0.611	0.709
0.446	0.321	0.03	0.731
0.487	0.385	0.484	0.86
0.671	0.222	0.772	0.813
0.528	0.649	0.639	0.587
0.557	0.402	0.631	0.207
0.684	0	0.131	0.307
0.585	0.489	0.793	0.815
0.596	0.234	0.319	0.777
0.67	0.439	0.791	0.818
0.561	0.443	0.651	0.694
0.449	0.549	0.391	0.514
0.415	0.516	0.649	0.705
0	0	0.073	0.516
0.48	0.222	0.78	0.741
0.514	0.541	0.695	0.378
0.396	0.654	0.632	0.761
0.599	0.114	0.615	0.364
0.708	0.542	0.787	0.322
0.476	0.395	0.425	0.358
0.475	0.481	0.765	0.063
0.661	0.342	0.012	0.43
0.617	0.254	0.796	0.719
0.568	0.407	0.753	0.705
0.534	0.384	0.452	0.984
0.694	0.526	0.599	0.85
0.362	0.676	0	0.345
0.623	0	0.76	0.715
0.363	0	0.937	0.531
0.501	0.722	0.647	0.548
0.594	0.647	0.584	0.956
0.04	0.041	0.793	0.756
0.334	0.503	0.599	0.776
0.645	0.673	0.456	0.761
0.529	0.166	0.71	0.764
0.403	0.171	0.529	0.467
0.401	0.65	0.67	0.523
0.671	0.51	0.128	0.541
0.981	0.427	0.553	0.769
0.228	0.056	0.771	0.603
0.204	0.515	0.516	0.414
0.58	0.719	0.555	0.694
0.533	0.369	0.833	0.602
0.522	0.72	0.49	0.8
0.467	0.777	0.503	0.133
0.663	0.446	0.577	0.653
0.574	0.813	0.737	0.119
0.68	0.334	0.027	0.557
0.342	0.651	0.447	0.266
0.233	0.278	0.657	0.625
0.684	0.137	0.695	0.931
0.623	0.942	0.33	0.03
0.689	0.471	0.169	0.741
0.763	0.11	0	0.793
0.653	0.222	0	0
0.645	0.643	0.343	0.579
0	0.722	0.579	0.453
0.595	0.558	0.518	0.632
0.536	0.468	0.594	0.43
0.808	0.732	0.695	0.814
0.592	0.737	0.546	0.43
0.602	0.662	0.257	0.276
0.485	0.432	0.404	0.588
0	0.735	0.596	0
0.241	0.497	0.585	0.45
0.688	0.405	0.607	0.689
0.6	0.562	0.423	0.769
0.916	0.438	0.767	0.797
0.345	0.539	0.588	0.835
0.592	0.414	0.83	0.739
0.322	0.412	0.531	0.449
0.444	0.274	0.626	0.643
0.418	0.684	0.589	0.777
0.723	0.424	0.513	0.553
0.202	0.652	0.532	0.707
0.599	0.594	0.167	0.544
0.028	0.328	0.593	0.753
0.496	0.42	0.794	0.683
0.52	0.541	0.628	0.355
0.731	0.369	0.887	0.591
0.551	0.487	0.649	0.815
0.574	0.759	0.717	0
0	0.567	0.781	0.405
0.864	0.639	0.612	0.661
0.847	0.551	0.561	0.765
0.268	0.827	0.579	0.146
0.283	0.486	0.735	0.519
0.51	0.598	0.652	0.773
0.73	0.503	0.783	0.342
0.52	0.419	0.766	0.783
0.632	0.229	0.818	0.372
0.335	0.759	0.392	0.385
0.812	0.602	0.592	0.836
0.319	0.485	0.796	0.617
0.585	0.615	0.83	0.607
0.442	0.647	0.812	0.377
0.4	0.723	0.51	0.08
0.669	0.54	0.13	0.198
0.589	0.976	0.557	0.724
0.712	0.547	0.264	0.605
0.657	0.532	0.595	0.732
0	0.452	0.793	0
0.467	0.318	0.731	0
0.77	0.458	0.504	0.006
0.833	0.577	0.453	0.464
0.035	0.352	0.754	0.753
0.585	0	0.688	0.747
0	0.451	0.805	0.516
0.736	0.449	0.795	0.813
0.707	0.293	0.588	0.741
0.604	0.418	0.514	0.507
0.283	0.727	0.775	0.738
0.507	0.865	0.963	0.529
0.706	0.659	0.716	0.733
0.041	0	0.561	0.538
0.292	0.382	0.331	0.761
0.562	0.28	0.794	0.821
0.765	0.483	0.292	0.587
0.541	0.832	0.406	0.517
0.509	0.783	0.757	0.569
0.477	0	0.813	0.976
0.333	0.337	0.571	0.77
0.353	0.501	0.775	0.74
0.584	0	0.527	0.759
0.515	0.241	0.726	0.777
0.528	0.453	0.046	0.71
0.539	0.444	0.013	0.775
0.746	0.538	0.817	0.634
0.478	0.512	0.736	0.591
0.486	0.076	0.964	0.592
0.358	0	0.766	0.793
0.541	0.303	0.787	0.801
0.748	0.425	0.557	0.831
0.486	0.271	0.228	0.607
0.502	0.611	0.953	0.385
0.357	0.372	0.03	0.018
0.307	0.416	0.727	0.558
0.319	0.243	0.673	0.609
0.688	0.374	0.797	0.554
0.667	0.689	0.757	1
0.528	0.541	0.819	0.516
0.19	0.725	0.621	0.01
0.414	0.469	0.727	0
0.587	0.305	0.868	0.219
0.753	0.283	0.794	0.024
0.361	0.292	0.369	0.635
0.39	0.719	0.416	0.986
0.852	0.128	0.731	0.988
0.467	0.503	0.495	0.468
0.494	0.53	0.644	0.854
0.485	0.225	0.731	0.839
0.534	0.568	0.787	0.621
0.507	0.257	0.516	0.744
0.484	0.984	0.693	0.538
0.293	0.395	1	0.467
0.707	0.217	0.831	0.505
0.306	0.383	0.676	0.671
0.583	0.745	0.56	0.431
0.575	0.257	0.072	0.795
0.46	0.483	0.571	0.81
0.707	0.429	0.94	0.802
0.615	0.316	0.405	0.65
0.497	0.417	0.784	0.586
0.509	0.46	0.677	0.692
0.59	0.445	0.954	0.647
0.615	0.375	0.647	0.594
0.616	0.484	0.476	1
0.515	0.408	0.992	0.219
0.231	0.52	1	0.739
0.355	0.524	0.819	0.664
0.586	0.529	0.884	0.666
0.572	0.388	0.823	0.802
0.521	0.312	0.783	0.978
0.942	0.306	0.641	0.661
0.346	0.198	0.68	0.855
0.523	0.619	0.825	0.326
0.328	0	0.637	0.769
0.335	0.418	0.641	0.426
0.718	0.845	0.797	0.53
0.425	0.667	0.615	0.004
0.548	0.423	0.93	0.56
0.627	0.28	0.224	0
0.333	0.513	0.926	1
0	0.381	1	0.187
0.759	0.523	0.995	0.757
0.835	0.447	0.785	0
0.611	0.496	0.576	0.32
0.566	0.454	0.82	0.663
0.765	0.518	0.787	0.438
0.626	0.54	0.38	0.804
0.816	0.481	0.862	0.753
0.539	0.394	0.407	0.398
0.498	0.51	0.74	0.784
0.541	0.86	0.525	0.443
0.078	0.534	0	0.147
0.434	0.469	0.812	0.209
0.324	0.308	0.561	0.594
0.602	0.617	0.266	0.354
0.665	0.919	0.403	0.717
0.317	0	0.762	0.275
0.434	0.837	0.853	0.404
0.458	0.349	0.658	0.762
0.435	0.408	0.701	0.448
0.482	0.227	0.798	0.667
0.695	0.977	0.528	0.081
0.565	0.632	0.806	0.171
0.618	0.592	0.564	0.188
0.493	0.739	0.605	0.793
0.279	0.429	0.553	0.585
0.607	0.677	0.291	0.561
0.631	0.388	0.378	0.524
0.541	0.698	0.433	0.828
0.013	0.416	0.188	0.185
0.251	0.456	0.634	0.319
0.292	0.603	0.785	0.557
0.614	0.221	1	0.199
0.578	0.557	0.325	0.435
0.461	0.548	0.452	0.482
0.516	0.486	0.591	0.324
0.523	0.519	0.649	0.478
0.989	0.457	0.715	0.024
0.587	0.561	0.326	0.066
0.226	0.348	0.089	0.063
0.286	1	0.799	0.641
0.556	0.411	0.437	0.72
0.356	0.475	1	0.207
0.84	0.506	0.772	0.542
0.286	0.799	0.947	0.419
0.723	0.401	0.584	0.6
0.508	0.541	0.417	0.119
0.533	0.524	0.585	0.629
0.721	0.759	0.429	0.868
0.739	0.587	0.775	0.207
0.676	0.536	0.525	0.268
0.584	0.377	0.255	0.604
0.738	0.49	0.578	0.366
0.605	0.812	0.777	0.503
0.401	0.479	1	0.085
0.291	0.612	0.819	0.484
0.597	0.257	0.809	0.46
0.44	0.276	0.802	0.388
0.821	0	0.805	0.763
0.736	0.268	0.444	0.203
0.513	0.065	0.89	0.96
0.632	0.725	0.337	0.638
0.606	0.535	0.183	0.033
0.553	0.481	0.477	0.732
0.853	0.348	1	0.622
0.485	0.827	0.467	0.297
0.441	0.451	0.468	0.196
0.692	0.564	0.225	0
0.439	0.757	0.472	0.006
0.363	0	0.759	0.347
0.335	0.073	0.024	0.481
0.649	0.378	0.252	0.492
0.649	0	0.986	0.441
0.586	0.018	0.676	0.505
0.634	0.632	0.424	0.091
0.419	0.569	0.822	0.233
0.483	0.313	0.297	0.394
0.633	0.504	0.598	0.286
0.73	0.339	0.102	0.017
0.489	0.517	0.721	0
0.632	0.605	0.358	0.026
0.447	0.02	0.566	0
0.694	0.61	0.403	0
0.945	0.497	0.887	0
0	0.293	0.861	0
0.687	0.563	0.694	0.006
0.552	0.268	0.675	0
0.768	0.482	0.562	0.028
0	0.461	0.449	0
0.684	0.398	0.82	0.072
0.634	0.005	0.78	0.165
0.534	0.188	0.29	0.32
0.017	0.475	0.258	0.463
0.935	0.647	0.08	0.619
0.647	0.501	0.036	0.182
0.408	0.694	0.506	0.713
0.828	0.29	0.132	0.138
0	0.724	0.819	0
0.591	0.46	0.476	0.636
0.225	0.351	0.009	0.058
0.758	0.022	0	0.292
0.921	0.479	0.564	0.619
0.733	0.593	0.622	0.229
0.727	0.256	0.793	0.161
0.555	0.445	0.788	0.587
0.814	0.461	0.206	0.685
0.773	0.582	0.328	0
0.371	0.292	0.836	0.427
0.664	0.672	0.665	0.242
0.271	0.636	0.323	0.625
0.456	0.464	0.865	0.354
1	0.304	0.665	0.153
0.523	0.584	0.111	0.621
0.574	0.452	0.03	0.025
0.585	0.755	0.3	0.119
0.615	0.595	0.381	0.415
0.492	0.755	0.766	0.072
0.276	0.529	0.399	0.685
0.84	0.257	0	0.731
0.155	0.397	0.019	0.827
0.438	0.737	0.316	0.824
0.136	0.169	0.183	0.485
0.321	0.325	0.775	0.849
0.571	0.419	0.661	0.827
0.562	0.387	0.054	0.663
0.534	0.414	0	0.799
0.999	0.722	0.018	0.584
0.364	0.528	0.76	0.045
0.71	0.334	0.602	0.086
0.939	0.656	0.175	0.751
1	0.619	0.093	0.033
0.764	0.44	0.703	0.892
0.663	0.476	0	0.839
0.791	0.495	0	0.994
0.695	0.522	0.173	0.447
0.625	0.723	0.093	0.677
0.569	0.477	0.318	0.817
0.508	0.615	0.276	0.827
0.538	0.479	0.802	0.904
0.409	0.615	0.561	0.829
0.449	0.451	0.558	0.86
0.615	0.414	0.583	0.317
0.034	0.694	0.561	0.67
0.565	0.307	0.417	0.783
0.637	0.337	0.808	0.601
0.623	0.432	0.002	0.748
0.724	0.379	0.197	0.852
0.324	0.342	0.458	0.618
0.688	0	0	0.616
0.845	0.379	0.238	0.383
0.631	0.474	0.555	0.332
1	0.06	0.588	0.624
0.499	0.405	0	0.671
0.01	0.486	0.689	0.231
0.435	0.611	0.46	0.659
0.471	0.535	0.597	0.481
0.585	0.601	0.358	0.33
0.845	0.488	0.749	0.652
0.644	0.208	0	0.843
0.556	0.449	0.394	0.38
0.455	0.274	0.511	0.855
0.234	0.469	0.563	0.766
0.556	0.237	0.783	0.488
0.569	0.358	0.501	0.38
0	0.506	0.353	0.649
0.759	0.366	0.797	0.57
0.631	0.323	0.756	0.635
0.675	0.652	0.471	0.446
0.382	0.453	0	0.911
1	0	0.152	0.514
0.649	0.25	0.218	0.213
0.7	0.662	0.313	0.205
0.838	0.325	0.568	0.825
0.635	0.27	0.177	0.856
0.687	0.413	0.584	0.832
0.745	0.703	0.213	0.731
0	0.422	0.205	0.979
0.027	0.793	0.745	1
0.735	0.242	0.362	0.894
0.682	0.225	0.483	0.879
0.53	0.404	0.774	1
0.66	0.615	0.685	0.795
0.639	0.48	0.814	0.71
0.687	0.392	0.768	0.823
0.518	0.254	0.612	0.587
0.601	0.503	0.801	0.495
0.04	0.563	0.536	1
0.556	0.539	0.582	0.812
0.622	0.314	0.603	0.403
0.1	0.304	0.492	0.402
0.482	0.221	0.302	0.765
0.615	0.336	0.021	0.429
0.651	0.508	0	0.774
0.316	0.669	0.392	0.809
0.494	0.246	0.333	0
0.739	0.245	0.501	0.553
0.206	0.251	0.842	0.535
0.697	0.57	0.5	0.591
0.079	0.364	0	0.678
0.524	0.348	0	0.152
0.224	0.353	0.179	0.022
0.553	0.319	0.506	0.786
0.619	0.491	0.722	0.602
0.283	0.643	0.164	0.301
0.316	0	0	0.859
0.261	0.374	0	0.432
0.607	0.251	0.019	0.659
0.501	0.412	0	0.562
0.662	0.515	0.738	0.428
0.207	0.075	0.355	0.29
0.069	0.653	0.604	0.64
0.603	0.309	0.081	0.795
0.546	0.232	0.279	0.575
0.612	0.637	0	0.835
0.819	0.328	0.577	0.607
0.546	0.441	0.763	0.971
0.594	0.249	0.51	0.969
0.614	0.463	0.168	0.767
0.518	0.433	0.165	1
0.487	0.424	0.641	0.589
0.211	0.212	0.775	0.877
0.01	0.487	0.826	1
0.646	0.2	0.828	0.635
0.214	0.615	0.434	0.567
0.274	0.058	0.798	0.792
0.548	0.469	0.398	1
0.399	0.145	0.544	0.498
0.381	0.32	0.809	0.582
0.54	0.544	0.793	0.813
0.316	0.625	0.555	0.303
0.331	0.307	0.546	0.06
0.454	0.1	0.386	0.73
0.295	0.261	0.38	0.836
0.476	0.514	0.192	0.629
0.698	0.299	0	0.577
0.316	0.575	0.379	0.734
0.361	0.493	0.221	0.571
0.206	0.337	0.802	0.815
0.505	0.257	0.016	0.052
0.004	0.535	0	0.485
0.464	0.164	0.79	0.788
0.566	0.345	0.346	0.8
0	0.3	0.714	0.466
0	0.664	0.456	0.529
0.437	0.621	0.513	0.496
0.394	0.697	0.294	0.421
0.216	0	0.667	0.725
0.393	0.353	0.563	0.98
0.219	0.569	0.738	0.845
0.685	0.415	0.768	0.529
0.501	0.456	0.103	0.822
0.527	0.638	0.661	0.779
0	0.995	0.368	0.735
0.582	0.72	0	0.712
0.053	0.887	0.56	0.713
0.66	0.624	0.591	0.819
0.748	0.696	0.739	0.571
0.361	0.429	0.574	0.823
0.487	0.469	0.633	1
0.299	0.35	0.791	0.844
0.313	0.571	0.524	0.8
0.297	0.427	0.623	0.654
0.345	0.424	0.498	0.643
0.246	0.449	0.716	0.838
0.483	1	0.532	0.402
0.268	0.558	0.026	0.649
0.73	0.507	0.669	0.764
0.327	0.44	0.675	0.447
0.017	0.126	0.826	0.804
0.47	0.476	0.428	0.782
0.391	0.4	0.51	0.669
0.344	0.466	0.671	0.808
0.471	0.166	0.705	0.842
0.625	0.526	0.04	0.757
0.237	0.477	0.569	0.726
0.498	0.601	0.793	0.455
0.321	0.238	0.755	0.631
0.206	0.627	0.602	0.804
0.567	0.671	0.321	0.372
0.41	0.562	0.201	0.045
0.543	0.876	0.375	0.002
0.398	0.242	0.661	0.473
0.257	0.683	0.389	0.304
0.672	1	0.584	0.084
0.273	0.643	0.649	0.385
0.574	0.411	0.763	0.316
0.521	0.798	0.52	0.372
0.221	0.328	0.673	0.392
0.604	0.307	0.824	0.637
0.59	0.548	0.765	0.175
0.509	0.711	0.633	0.593
0.419	0.516	0.75	0.663
0.456	0.566	0.543	0.096
0.69	0.276	0.5	0.225
0.129	0.472	0.461	0.648
0.466	0.514	0.637	0.622
0.243	0.684	0.629	0.517
0.376	0.773	0.596	0.232
0.445	0.396	0.82	0.495
0	0.138	0.016	0.534
0.011	0.398	0.169	0.552
0.598	0.469	0.612	0.101
0.656	0.58	0.811	0.288
0.984	0.604	0.561	0.592
0.55	0.27	0.286	0.338
0.78	0.255	0.507	0.443
0.608	0.715	0.568	0.534
0.631	0.599	0.753	0.831
0.48	0.571	0.284	0.332
0.735	0.576	0.362	0.523
0.41	0.365	0.273	0.925
0.217	0.749	0.789	0.485
0.624	0.518	0.963	0.526
0.232	1	0.578	0.257
0.497	0.361	0.806	0.336
0.472	0.665	0.615	0.276
0.519	0.125	0.493	0.775
0.408	0.104	0.77	0.6
0.44	0.501	0.662	0.677
0.549	0.34	0.637	0.382
0.364	0.425	0.621	0.396
0.365	0.247	0.642	0.737
0.592	0.19	0.735	0.835
0.544	0.496	0.608	0.801
0.651	0.393	0.549	0.564
0.341	0.166	0.348	0.544
0.375	0.794	0.529	0.667
0.482	0.173	0.777	0.55
0.532	0.418	0.833	0.686
0.16	0.414	0.697	0.417
0.747	0.565	0.798	0.757
0.525	0.05	0.778	0.317
0.68	0.6	0.809	0.747
0.554	0.575	0.672	0.079
0.641	0.402	0.783	0.496
0.813	0.803	0.794	0.716
0.452	0.471	0.724	0.199
0.428	0.162	0.158	0.001
0.82	0.449	0.613	0.989
0.598	0.29	0.575	0.823
0.511	0.924	0.081	0.985
0.745	0.038	0.819	0.862
0.459	0.507	1	0.845
0.526	0.505	1	0.817
0	0.195	0.999	0.543
0.69	0.528	0.948	0.605
0.589	0.628	0.83	0.818
0.557	0.426	0.343	0.624
0.445	0.404	0.291	0.639
0.457	0.553	0.253	0.35
0.614	0.467	0	0.402
0.483	0.251	0	0.5
0.905	0.243	0.134	0.374
0.584	0.455	0.186	0.256
0.719	0.569	0.183	0.561
0.344	0.305	0.008	0.376
0.575	0.531	0.183	0.716
0.515	0.35	0.149	0.624
0.513	0.355	0.405	0.258
0.251	0.515	0	0.426
0.428	0.735	0.276	0.597
0.541	0.685	0.725	0.569
0.619	0.594	0.731	1
0.552	0.434	0.715	0.807
0.639	0.583	0.042	1
0.631	0.572	0.184	0.796
0.292	0.923	0.43	0.605
0.321	0.586	0.639	0.637
0.202	0.404	0.35	0.505
0.459	0.395	0.459	0.358
0.323	0.531	0.618	0.501
0.347	0	0.737	0.793
0.4	0.24	0.797	0.329
0.812	0.231	0.219	0.697
0.536	0.953	0.751	0.388
0.767	0.397	0.089	0.774
0.62	0.202	0.307	0.677
0.554	0.296	0.454	0.837
0.755	0.477	0.621	0.328
0.455	0.264	0.829	0.482
0.992	0.592	0.983	0.54
0.423	0	0.789	0.215
0.298	0	0.535	0.982
0.205	0.219	1	0.503
0.749	0.332	1	0.575
0.581	0.201	0.581	1
0.399	0.483	0.192	0.781
0.627	0.414	0.414	0.82
0.52	0.23	0.371	0.828
0	0.551	0.109	0.584
0.909	0.384	0.209	0.588
0.559	0.47	0.492	0.305
0.281	0.36	0.02	0.293
0.196	0.318	0.109	0.186
0.709	0.476	0.166	0.29
0.909	0.246	0.008	0.176
0.688	0.589	0.23	0.177
0.734	0.517	0.36	0.008
0.004	0.393	0	0
0.521	0.473	0.294	0.431
0.683	0.333	0.567	0.517
0.639	0.703	0.584	0.811
0.417	0.474	0.701	0.793
0.541	0.456	0.809	0.825
0.885	0.65	0.55	0.74
0.3	0.473	0	0.611
0.722	0.63	0.146	0.44
0.308	0.523	0.57	0.465
0.511	0.164	0.156	0.815
0.419	0.468	0.79	0.757
0.251	0.22	0.604	0.546
0.255	0.471	0.825	0.456
0.472	0.712	0.268	0.797
0.399	0.628	0.808	0.656
0.516	0.022	0.83	0.835
0.544	0.537	0.351	0.573
0.488	0.306	0.731	0.824
0.489	0.283	0.334	0.99
0.347	0.473	0.478	0.883
0.228	0.202	0.424	0.632
0	0.225	0.82	0.686
0.723	0.422	1	0.822
0.555	0.211	0.992	0.649
0.317	0.25	0.636	0.562
0.498	0.798	0.815	0.594
0.404	0.288	0.917	0.82
0.597	0.461	0.605	0.794
0.646	0.52	0.811	0.821
0.219	0.483	0.707	0.83
0.418	0.535	0.521	0.822
0.309	0.827	0.308	0.445
0	0.305	0.495	0.638
0.594	0.672	0.087	0.803
0.566	0.559	0.65	0.673
0.486	0.027	0.601	0.836
0	0.129	0.767	0.552
0.498	0.373	0.621	0.255
0.521	0.577	0.686	0.653
0.451	0.672	0.369	0.798
0.333	0.258	0.222	0.389
0.647	0.978	0.443	0.46
0.241	0.575	1	0.381
0.717	0.559	0.574	0.575
0.482	0.241	0.751	0.559
0.243	0.3	0.841	0.757
0.567	0.407	0.787	0.519
0.604	0.229	0.628	0.499
0.467	0.469	0.257	0.485
0.402	0.193	0.497	0.572
0.417	0.496	0.429	0.608
0.59	0.327	0.412	0.638
0.452	0.929	0.263	0.285
0.408	0	0.825	0.579
0.518	0.512	0.492	0.696
0.415	0.081	0.828	0.625
0.551	0.425	0.114	0.594
0.477	0.479	0.699	0.532
0.257	0.284	0.665	0.805
0.24	0.317	0	0.35
0.396	0.649	0	0.647
0.558	0.466	0.799	0.808
0.656	0.099	0.803	0.835
0.305	0.581	0.494	0.537
0.19	0.353	0.599	1
0.534	0.503	0.524	0.926
0.551	0.144	0.717	0.634
0.627	0.304	0.308	0.652
0.526	0.703	0.227	0.638
0.479	0.605	0.588	0.798
0.014	0.554	0.436	1
1	0.475	0.753	0.947
0.899	0.698	0.429	0.326
0.546	0.285	0.98	0.617
0.328	0.959	0.212	0.808
0.182	0.705	0.769	0.375
0.384	0.449	0.466	0.625
0.424	0.593	0.288	0.586
0.329	0.924	0.814	0.415
0.569	0.461	0.82	0
0.485	0.445	0.47	0.59
0.443	0	0.167	0.638
0.439	0.479	0.475	0.698
0.51	0.712	0	0.908
0.794	0.827	0.771	0.675
0.619	0.508	0.568	0.807
0.673	0.635	0.586	0.791
0.557	0.033	0.494	0.367
0.6	0.272	0.268	0.541
0.538	0.472	0.998	0.536
0.525	0.707	0.893	0.579
0.48	0	0	0.583
0.47	0	0.224	0.765
0.683	0.238	0.783	0.797
0.63	0.648	0.465	0.655
0.592	0.46	0.017	0.832
0.381	0.403	0.765	0.792
0.518	0.745	0	0.049
0.559	0.392	0.217	0.109
0.738	0.636	0.761	0.817
0.491	0.867	0.635	0.846
0.452	0.558	0.943	0.682
0.439	0.542	0.591	0.545
0.561	0.443	0.809	0.792
0.182	0.537	0.791	0.707
0.247	0.318	0.433	0.515
0.227	0.54	0.627	0.811
0.459	0.17	0.198	0.526
0.405	0.233	0.655	0.786
0.526	0.019	0.006	0.413
0.467	0.741	0.567	0.49
0.599	0.409	0.454	0.776
0.338	0.331	0.809	0.709
0.75	0.735	0.741	0.672
0.341	0.71	0.803	0.202
0.224	0.49	0.505	0.008
0.346	0.038	0.291	0.008
0.52	0.499	0.486	0.17
0.504	0.27	0.27	0.158
0.666	0.507	0.757	0.403
0.519	0.602	0.578	0.097
0.333	0.365	0.609	0.512
0.647	0.697	0.31	0.549
0.46	0.767	0	0.574
0.599	0.488	0.81	0.617
0.551	0.416	0.5	0.609
0.695	0.492	0.273	0.539
0.659	0.437	0.54	0.407
0.286	0.314	0.789	0.208
0.755	0.486	0.559	0.806
0	0.474	0.777	0.631
0.516	0.352	0.409	0.787
0.47	0.166	0.586	0.764
0.288	0.402	0.328	0.586
0.452	0.511	0.322	0.769
0.659	0.178	0.507	0.737
0.246	0.431	0.409	0.563
0.54	0.314	0.289	0.773
0.379	0.444	0.136	0.69
0.405	0.56	0.004	0.815
0.46	0.27	0	0.707
0.553	0.517	0.619	0.39
0.523	0.5	0.351	0.856
0.722	0.307	0.474	0.772
0.713	0.449	0.554	0.831
0.568	0.455	0.59	0.767
0.668	0.374	0.761	0.795
0.552	0.421	0.591	0.695
0.402	0.262	0.362	0.659
0.664	0.517	0.221	0.641
0.319	0.197	0.01	0.36
0.414	0.528	0.803	0.209
0.481	0.45	0.683	0.624
0.746	0	0.186	0.586
0.265	0.52	0.182	0.805
0.608	0.553	0.669	0.58
0.599	0.315	0.266	0.577
0.258	0.634	0.326	0.52
0.578	0.269	0	0.282
0.619	0.459	0	0
0.59	0.31	0.747	0.442
0.335	0.537	0.735	0.229
0.208	0.244	0.466	0.81
0.331	0.409	0.193	0.816
0.471	0.292	0.571	0.617
0.57	0.787	0.757	0.617
0.484	0.5	0.31	0.786
0.257	0.401	0.494	0.56
0.546	0	0.783	0.858
0.556	0.452	0.779	0.884
0.669	0.61	0.028	0.709
0.019	0.218	0.693	0.736
0.632	0.576	0.805	1
0.525	0.967	0.757	0.641
0.533	0.436	0.012	0.786
0.284	0.417	0.538	0.815
0.395	0.282	0.779	0.824
0.504	0.664	0.607	0.616
0.414	0.324	0.786	0.518
0.336	0.516	0.582	0.734
0.387	0.368	0.638	0.491
0.282	0	0.026	0.141
0.238	0.698	0.412	0
0.49	0.384	0.585	0.219
0.041	0.21	0.677	0.227
0.486	0.225	0.204	0.2
0.569	0.21	0.08	1
0.245	0.673	0.492	0.09
0.444	0.339	0.769	0.796
0.25	0.627	0.768	0.67
0.358	0.202	0.754	0.126
0.413	0.315	0.653	0.681
0.302	0.453	0.409	0.52
0.597	0.057	0.532	0.769
0.62	1	0.223	0.215
0.288	0.487	0.967	0
0.552	0.342	0.998	0.761
0.467	0.321	0.755	0.333
0.223	0.843	0.842	0.824
0.302	0.388	0.573	0.415
0.228	0.137	0.804	0.274
0.249	0.258	0.617	0.615
0.675	0.496	0.763	0.808
0.658	0.477	0	0.65
0.335	0.296	0.656	0.52
0.475	0.75	0.629	0
0.431	0.493	0.397	0.169
0.451	0.527	0.201	0.318
0.581	0.476	0.066	0.64
0.25	0.51	0.528	0.608
0.282	0.663	0.654	0.715
0.299	0.486	0.612	0.541
0.278	0.06	0.817	0.743
0.339	0.633	0.599	0.576
0.63	0.372	0.705	0.63
0.615	0.301	0.582	0.575
0.217	0.436	0.563	0.022
0.623	0.682	0.611	0.807
0.494	0.505	0.248	0.568
0.357	0	0.395	0.715
0.108	0.409	0.733	0.554
0.458	0.42	0.583	0.314
0.514	0.421	0.735	0.7
0.808	0.915	0.795	0.001
0	0.243	0.806	0.505
0.708	0.588	0.889	0.31
0.277	0.422	0.429	0.392
0	0.403	0.544	0.272
0.531	0.272	0.6	0.34
0.551	0.583	0.778	0.697
0.584	0.196	0.788	0.198
0.514	0	0.412	0.501
0.634	0.998	0.98	0.141
0.243	0.671	0.772	0.846
0.22	0.331	0.546	0.421
1	0.548	0.479	0.08
0.583	0.298	0.763	0.405
0.285	0.542	0.667	0.551
0.665	0.423	0.68	0.741
0.237	0.473	0.441	0.609
0.512	0.625	0.785	0.712
0.668	0.41	0.451	0.558
0.471	0.451	0.786	0.669
0.799	0.558	0.665	0.364
0.472	0.257	0.562	0.665
0.838	0.74	0	0.799
0.243	0.566	0.492	0.755
0.185	0.472	0.384	0.525
0.458	0.333	0.417	0.779
0.232	0.145	0.178	0.528
0.499	0.468	0.813	0.107
0.219	0.183	0.527	0.173
0.429	0.283	0.61	0.574
0.387	0.448	0.878	0.612
0.59	0.489	0.41	0.195
0.687	0.569	0.618	0.514
0.581	0.364	0.777	0.398
0.55	0.29	0.053	0.314
0.31	0.416	0.331	0.557
0.734	0.025	0.311	0.248
0.684	0.693	0.95	0.786
0.378	0.225	0.577	0.976
0.287	0	0.789	0.393
0.395	0	0.74	0.523
0.272	0.713	0.807	0.413
0.597	0.533	0.697	0.686
0.548	0.963	0.783	0.076
0.68	0.553	0.757	0.206
0.661	0	0.795	0.776
0.402	0.662	0.489	0.431
0.745	0.559	0.785	0.362
0.601	0.456	0.788	0.04
0.586	0.558	0.736	0.361
0.49	0.531	0.465	0.593
0.434	0.212	0.327	0.591
0.704	0.309	0.792	0.837
0.523	0	0.346	0.006
0.492	0.476	0.531	0.26
0.486	0.535	0	0.134
0.404	0.486	0.832	0.751
0.11	0.562	0.489	0.811
0.499	0.465	0.717	0.69
0.447	0.257	0.679	0.13
0.411	0.341	0.546	0.424
0.647	0.657	0.579	0.813
0.293	0.72	0.773	0.783
0.353	0	0.701	0.835
0.465	0.519	0.775	0.563
0.48	0.533	0.506	0.807
0.466	0.613	0.357	0.624
0.418	0.237	0.585	0.826
0.611	0.655	0.404	0.686
0.644	0.797	0.803	0.829
0.27	0.502	0.797	0.748
0.143	0.259	0.201	0.761
0.485	0.437	0.773	0.736
0.541	0.555	0.703	0.784
0.74	0.335	0.498	0.768
0.705	0.895	0.719	0.653
0.515	0.258	0.488	0.868
0.585	0.625	0.777	0.552
0.48	0.486	0.596	0.569
0	0.44	0.612	0.768
0.392	0.374	0.594	0.968
0.386	0.291	0.401	0.759
0.687	0.538	0.031	0.684
0.354	0	0.036	0.417
0.459	0.525	0.783	0.814
0.662	0.65	0.756	0.695
0.442	0.599	0.549	0.729
0.552	0.56	0.513	0.827
0.221	0.469	0.586	0.838
0.208	0.317	0.836	1
0.211	0.28	0.765	0.7
0	0.283	0.617	0.785
0.54	0.462	0.679	0.615
0.114	0.221	0.589	0.833
0.695	0.432	0.642	0.799
0.519	0.793	0.529	0.839
0.534	0.507	0.574	0.669
0.449	0.669	0.723	0.512
0.419	0	0.992	0.698
0.318	0.248	0.804	0.831
0.383	0.158	0.973	0.764
0.322	0.651	0.819	0.103
0.267	0.617	0.802	0.625
0.392	0.637	0.906	0.351
0.415	0.695	0.843	0.796
0.428	0.646	0.016	0.272
0.655	0.526	0.604	0.964
0.445	0.284	0.364	0.82
0.693	0.681	0.591	0.225
0.46	0.242	0.465	0.796
0.124	0.237	0.772	0.278
0.243	1	0.139	0.836
0.753	0.402	0.595	0.576
0.274	0.72	0.545	0.768
0.304	0.488	0.486	0.132
0.037	0.66	0.676	0.802
0.288	0.296	0.915	0.608
0.153	0.038	0.744	0.426
0.23	0.877	0.198	0.747
0.676	0.457	0.004	0.803
0.407	0.317	0.775	0.955
0.262	0.363	0	0.601
0.333	0	0.508	0.726
0.516	0.529	0.578	0.556
0.258	0.222	0.824	0.724
0.515	0.37	0.655	0.795
0.574	0.371	0.821	0.766
0.437	0.271	0.793	0.292
0.39	0.513	0.266	0.777
0.755	0.201	1	0.66
0.576	0.5	0.697	0.751
0.426	0.251	0.774	0.48
0.255	0.28	0	0.264
0.399	0.544	0.684	0.014
0.3	0.491	0.682	0.124
0.61	0.252	0.505	0.198
0.645	0.064	0.743	0.726
0.453	0.615	0.551	0.956
0.43	0.458	0	0.65
0.615	0.441	0.19	0.769
0.698	0.622	0.66	0.373
0.436	0.481	0.42	0.762
0.297	0.782	0.8	0.719
0.259	0.505	0.837	0.619
0.364	0.529	0.538	0.538
0.425	0.534	0.701	0.76
0.424	0.535	0.559	0.782
0.703	0.377	0.617	0.345
0.624	0.41	0.095	0.753
0.299	0.478	0.84	0.694
0.353	0.459	0.773	0.572
0.506	0.24	0.755	0.606
0.461	0.405	0.488	0.775
0.282	0.289	0.167	0.57
0.628	0.386	0.003	0.614
0.665	0.466	0.551	0.177
0.498	0.583	0.185	0.801
0.064	0.501	0.592	0.6
0.558	0.465	0.618	0.589
0.658	0.236	0.379	0.626
0.527	0.657	0.625	0.449
0.092	0.215	0.996	0.768
0.317	0.428	0.766	0.575
0.253	0.642	0.616	0.59
0.225	0.61	0.096	0.59
0.65	0.736	0.763	0.513
0.484	0.498	0.293	0.713
0.485	0.466	0.026	0.159
0.691	0.721	0.375	0.565
0.641	0.38	0.595	0.566
0.906	0.379	0.314	0.449
0.279	0.515	0.58	0.21
0.557	0.542	0.006	0.464
0.361	0.63	0.707	1
0.652	0.447	0.2	0.779
0.546	0.774	0.759	0.633
0.172	0.376	0.738	0.721
0.498	0.297	0.864	0.497
0.199	0.384	0.78	0.8
0	0.24	0.435	0.809
0.592	0.356	0.632	0.771
0.512	0.298	0.516	0.501
0.393	0.214	0.262	0.521
0	0.306	0.855	0.493
0.039	0.447	0.198	0.635
0.45	0.685	0.008	0.545
0	0.003	0.008	0.793
0.364	0.344	0.177	0.724
0.252	0.575	0.014	0.565
0.607	0.259	0.174	0.722
0.468	0.359	0.171	0.616
0	0.568	0.19	0.579
0.707	0.58	0.01	0.78
0.65	0.391	0.153	0.767
0.535	0.228	0.178	0.328
0.516	0.534	0.171	0.614
0.059	0.403	0.183	0.793
0	0.221	0.177	0.589
0.186	0.333	0.169	0.816
0.415	0.519	0.174	0.737
0.53	0.493	0.163	0.814
0.507	0.402	0	0.659
0.431	0.481	0.126	0.496
0.443	0.718	0.167	0.769
0.636	0.609	0.178	0.732
0.685	0.005	0.175	0.206
0.731	0.557	0.164	0.542
0.949	0.674	0.167	0.392
0.824	0.557	0.156	0.109
0.365	0	0.013	0.284
0.539	0.93	0.174	0
0.114	0.569	0.169	0.758
0.551	0.542	0	0.737
0.45	0.603	0.008	0.634
0.493	0.398	0.164	0.753
0.775	0.309	0.604	0.82
0.757	0.533	0.526	0.554
0.695	0.651	0.613	0.839
0.505	0.293	0.783	0.961
0.681	0.514	0.663	0.404
0.927	0.267	0.792	0.672
0.619	0.584	0.481	0.694
0.715	0.736	0.881	0.183
1	0.596	0.73	0.686
0	0.554	0.831	0.764
0.643	0.594	0.797	0.583
0.268	0.002	0.789	0.464
0	0.513	0.699	0.839
0.788	0.249	0.694	0.37
0.622	0.631	0.778	0.565
0.856	0.884	0.388	1
0.517	0.365	0.561	0.524
0	0.639	0.799	0.751
0.627	0.364	0.354	0.636
0.724	0.41	0.781	0.634
0.585	0.03	0.624	0.613
0.657	0.53	0.775	0.737
0	0.813	0.374	0.578
0.327	0.623	0.559	0.841
0	0.648	0.296	1
0.516	0.174	0.01	0.784
0.662	0.673	0.618	0.652
0.212	0.515	0.751	0.84
0.718	0.644	0.414	0.766
0.511	0	0.879	0.825
0.326	0.607	0.598	0.737
0.124	0.395	0.817	0.61
0.394	0.485	0.552	0.012
0.608	0	0.646	0.811
0.715	0.457	0.756	0.711
0.345	0.297	0.723	0.594
0.664	0.561	0.511	0.013
0.535	0.121	0.771	0.266
0.603	0.636	0.455	0.63
0.723	0.422	0.612	0.805
0.576	0.462	0.706	0.607
0.969	0.598	0.762	0.507
0.468	0.526	0.657	0.628
0.598	0.729	0.045	0.641
0.258	0.603	0.446	0.711
0.867	0.586	0.693	0.701
0.488	0.258	0.59	0.724
0.572	0	0.731	0.577
0.607	0.402	0.793	0.606
0.287	0.51	0.789	0.591
0.411	0.679	0.636	0.785
0.674	0.583	0.82	0.768
0.349	0.336	0.755	0.763
0.688	0.016	0.812	0.721
0.512	0.407	1	0.773
0.39	0.389	0.264	0.789
0.466	0.455	0.592	0.727
0.585	0.221	0.439	0.791
0.509	0.461	0.569	0.724
0.012	0	0.638	0.519
0.657	0.443	0.827	0.592
0.607	0.49	0.798	0.569
0.613	0.26	0.586	0.662
0.29	0.82	0.666	0.751
0.589	0.497	0.789	0.734
0.53	0.682	0.349	0.701
0.012	0.465	0.169	0.401
0.673	0.68	0.804	0
0.699	0.688	0.682	0.419
0.826	0.242	0.573	0.782
0.119	0.253	0.17	0.411
0.788	0.708	0.403	0.704
0.83	0.422	0.758	0.731
0.248	0.769	0.684	0.758
0.544	0.213	0.735	0.226
0.43	0.166	1	0.751
0.364	0	0.25	0.782
0.648	0	0.206	0.793
0.598	0.417	0.082	0.005
0.767	0.607	0.374	0.784
0.398	0.681	0.25	0.627
0.094	0.351	0.761	0.021
0.543	0.294	0.408	1
0.36	0.466	0.374	0.754
0.537	0.682	0.675	0.394
0.265	0.547	0.834	0.32
0.475	0.779	0.276	0.749
0.437	0.306	0.017	0.844
0.742	0.526	0.065	0.871
0.345	0.297	0.697	0.532
0.418	0.603	0.528	0.538
0.788	0.427	0.497	0.769
0.431	0.442	0.371	0.511
0.504	0.518	0.543	0.657
0.268	0.27	0.371	0.018
0.562	0.462	0.62	0.57
0.597	0.569	0.511	0.053
0.718	0.366	0.747	0.729
0.555	0.654	0.785	0.03
0.621	0.713	0.588	0.894
0.622	0.576	0.572	0.618
0.504	0.529	0.558	0.672
0.63	0.591	0.778	0.483
0	0.322	0.808	0.527
0.541	0.314	0.56	0.665
0.518	0.264	0.804	0.751
0.624	0.435	0.726	0.306
0.625	0.008	0.573	0.796
0.626	0.27	0.371	0.805
0.565	0.277	0.442	0.781
0.003	0.515	0.407	0.572
0.597		0.023	0.586
0.26		0.277	0.254
0.553		0.089	0.508
0.632		0.302	0.433
0.872		0.372	0.237
0.674		0.289	0.661
0.601		0.078	0.629
0.397		0.027	0.366
0.316		0.171	0.955
0.233		0.505	0.818
0.552		0.023	0
0.532		0.278	0.374
0.664		0.773	0.36
0.585		0.353	0.773
0.409		0.619	0.439
0.825		0.367	0.74
0.501		0.585	0.463
0.511		0.415	0.654
0.598		0.326	0.773
0.486		0.643	0.771
0.634		0.31	0.819
0.704		0.364	0.813
0.495		0.415	0.023
0.605		0.298	0
0.589		0.813	0.596
0.492		0.468	0.815
0.643		0.598	0.791
0.522		0.58	0.755
0.245		0.62	0.423
0.466		0.149	0.025
0.282		0.618	0.81
0.487		0.764	0.514
0.476		0.522	0.783
0.529		0.334	0.235
0.228		0.47	0.806
0		0.636	0
0.341		0.456	0.722
0.602		0.112	0.153
0.759		0.774	0.671
0.665		0.679	0.585
0.318		0.645	0.764
0.007		0.509	0.381
0.731		0.014	0.783
0.315		0.638	0.043
0.509		1	0.687
0.557		0.713	0.12
0.529		0.764	0.772
0.69		0.801	0.525
0.589		0.29	0
0.597		0.466	0
0		0.816	0.339
0.576		0.757	0.243
0.489		0.706	0.16
0.24		0.583	0.726
0.859		0.337	0.636
0.172		0.493	0.564
0.587		0.765	0.521
0.685		0.386	0.367
0.713		0.258	0.802
0.536		0.033	0.431
0.58		0.393	0.814
0.686		0.158	0.803
0.675		0.018	0.643
0.371		0.611	0.654
0.439		0.593	0.622
0.83		0.315	0.696
0.284		0.724	0.793
0.707		0.32	0.658
0.248		0.576	0.747
0.802		0.318	0.678
0.495		0.607	0.452
0.655		0.276	0.755
0.469		0.561	0.512
0.598		0.615	0.341
0.318		0.671	0.38
0.42		0.765	0
0.601		0.43	0.094
0.573		0.715	0.361
0.46		0.285	0.066
0.402		0.594	0.176
0.65		0.56	0.353
0.095		0.689	0.597
0.003		0.186	0.557
0		0.695	0.703
0.556		0.623	0.797
0.697		0.498	0.635
0.544		0.064	0.277
0.296		0.389	0.003
0.882		0.688	0.391
0.629		0.494	0.479
0.371		0.008	0.016
0.659		0.81	0.262
0.64		0.103	0.448
1		0.469	0.274
0.861		0.579	0.44
0.596		0.69	0.792
0.638		0.796	0.428
0		1	0.237
0.418		0.993	0.332
0.611		0.471	0.631
0.471		0.942	0.284
0		0.687	0.661
0		0.549	0.776
0.633		0.414	0.789
0.234		0.629	0.59
0.751		0.58	0.621
0.547		0.819	0.475
0.563		0.777	0.364
0.491		0.79	0.409
0.537		0.465	0.795
0.711		0.586	0.531
0.628		0.685	0.305
0.59		0.692	0.355
0.581		0.778	0.814
0.564		0.345	0.416
0.567		0.505	0.288
0.22		0.758	0.141
0.584		0.621	0.428
0.25		0.599	0
0.426		0.846	0.82
0.18		0.014	0.325
0.501		0.181	0.538
0.439		0.234	0.39
0.785		0.539	0.795
0.509		0.269	0.585
0.297		0	0.573
0.488		0.553	0.33
0.413		0.619	0.557
0.655		0.809	0.395
0.525		0.108	0.755
0.621		0.803	0.017
0.426		0.341	0.785
0.506		0.433	0.781
0.467		0.693	0.844
0.523		0.318	0.065
0.311		0.247	0.683
0.453		0.697	0.701
0.659		0.515	0.833
0.402		0.562	0.572
0.749		0.212	0.53
0.401		0.387	0.786
0.774		0.394	0.634
0.153		0.587	0.864
0.596		0.35	0.588
0.529		0.783	0.567
0.983		0.629	0.795
0.888		0.768	1
0.496		0.731	0.647
0		0.637	0.25
0.717		0.453	0.75
0.573		0.265	0.576
0.183		0.747	0.805
0.479		0.818	0.671
0.395		0.456	0.834
0.285		0.704	0.694
0.548		0.313	0.88
0.547		0.404	0.916
0.413		0.833	0.832
0.479		0.779	0.44
0.432		0.767	0.628
0.242		0.607	0.456
0.593		0.721	0.663
0.34		0.518	0.727
0.319		0.645	0.661
0.337		0.647	0.814
0.704		0.673	0.6
0.477		0.798	0.457
0.674		0.776	0.773
0.202		0.713	0.93
0.61		0.86	0.791
0.547		0.434	0
0.523		0.866	0.482
0.491		0.548	0.492
0.665		0.437	0.297
0.468		0.821	0.79
0.508		0.587	0.487
0		0.79	0.627
0.635		0.553	0.442
0.02		0.989	0.774
0.071		0.755	0.649
0.618		0.803	0.631
0.671		0.757	0.834
0.561		0.572	0.8
0.612		0.251	0.305
0.751		0.547	0.789
0.668		0.185	0.744
0.622		0.509	0.719
0.603		0.579	0.66
1		0.817	0.808
0.326		0.817	0.618
0.235		0.471	0.592
0.543		0.306	0.698
0.515		0	0.546
0.514		0.802	0.242
0.528		0.983	0.146
0.474		0.316	0.193
0.579		0.573	0.7
0.454		0.886	0.585
0.722		1	0.63
0.58		0.773	0.639
0.588		0.813	0.993
0.339		0.48	0.596
0		0.02	0.542
0.608		0.821	0.447
0.649		0.594	0.494
0.723		0.958	0.745
0.466		0.63	0.708
0.493		0.81	0.058
0.395		0.775	1
0.591		0.64	0.462
0.264		0.629	0.291
0.476		0.774	0.779
0.5		0.801	0.315
0.561		0.161	0.169
0.48		0	0.621
0.495		0.848	0.612
0.695		0.724	0.951
0.735		0.81	0.053
0.541		1	0.158
0.708		0.691	0
0.243		0.601	0.622
0.594		0.743	0.304
0.355		0.491	0.021
0.267		0.805	0.171
0.417		0.354	0.534
0.719		0.573	0.316
0.534		0.051	0
0.613		0.534	0.092
0.316		0.568	1
0.554		1	0.006
0.217		0.681	0.237
0.445		1	0.742
0.388		0.585	0.479
0.234		0.66	0.561
0.487		0.595	0.492
0.41		0.77	0.149
0.225		0.776	0.687
0.489		0.448	0.468
		0.994	0.318
		0.816	0.31
		1	0.008
		0.625	0.174
		0.624	0.004
		0	0.74
		0.161	0.402
		0.569	0.775
		1	0.188
		0.768	0.989
		0.585	0.196
		0.271	0.576
		0.042	0.133
		0.778	0.024
		0.759	0.175
		1	0.254
		0.493	0.078
		0.43	0.238
		0.701	0.329
		0.229	0.02
		0.212	0.328
		0.734	0.243
		0.613	0.224
		0.603	0.463
		0.342	0.202
		0.49	0.261
		0.733	0.046
		0.617	0.517
		0.349	0.041
		0.804	0.815
		0.505	0.348
		0.512	0.249
		0.661	0.629
		0.012	0.517
		0.411	0.705
		0.236	0.563
		0.717	0.259
		0.595	0.055
		0.72	0.116
		0.685	0.798
		0.984	0.863
		0.577	0.026
		0.857	0.671
		0.795	0
		0.36	0.819
		0.213	0.212
		0.791	0.354
		0.627	0.018
		0.637	0.16
		0.626	0.068
		0.778	0.312
		0.8	0.49
		0.99	0.008
		0.719	0.024
		0.833	0
		0.621	0.006
		0.805	0.01
		0.51	0
		0.119	0.002
		0.512	0
		0.497	0.014
		0.117	0.006
		0.572	0.169
		0.737	0.018
		0.986	0.238
		0.974	0.015
		1	0.32
		0.497	0.366
		0.466	0.225
		0.864	0
		0.571	0.256
		0.556	0.796
		0.932	0
		0.502	0.143
		0.674	0.142
		0.362	0.504
		0.11	0.471
		1	0.241
		0.54	0.525
		0.541	0.159
		0.677	0.525
		0.751	0.349
		0.314	0.105
		1	0.188
		0.189	0.187
		0.69	0.128
		0	0.274
		0.085	0.427
		0.448	0.767
		0.634	0.725
		0.576	0.464
		0.441	0.197
		0.646	0.821
		1	0.397
		0.561	0.174
		0.534	0.809
		0.776	0.778
		0.004	0.486
		0.316	0.776
		0.789	0.561
		0.576	0.636
		0.075	0.805
		0.603	0.267
		0.014	0.803
		0	0.492
		0.498	0.865
		0.079	0.862
		0.779	0.79
		0.494	0.815
		0.237	0.677
		0.296	0.806
		0.693	0.835
		0.633	0.366
		0.305	0.012
		0.705	0.862
		0.088	0.801
		0.566	0.787
		0.525	0.624
		0.003	0.803
		0.417	0.687
		0.032	0.016
		0.767	0.43
		0	0.8
		0.435	0.747
		0.268	0.832
		0.165	0.562
		0.021	0.744
		0.269	0.58
		0.556	0.814
		0.184	0.472
		0.179	0.429
		0.205	0.508
		0.745	0.842
		0.424	0.581
		0.02	0.185
		0	0.796
		0.19	0.196
		0.037	0.421
		0.321	0.036
		0.059	0.058
		0.715	0.07
		0.252	0.758
		0.766	0.654
		0	0.981
		0.564	0.833
		0.348	0.654
		0.257	0.822
		0.341	0.656
		0.026	0.837
		0.572	0.994
		0.529	0.767
		0.777	0.815
		0.641	1
		0.115	0.777
		0.133	0.742
		0.221	0.801
		0.823	0.553
		0.454	1
		0.425	0.958
		0.03	0.772
		0.32	0.712
		0.592	0.833
		0.314	0.779
		0.35	0.813
		0.196	0.39
		0.795	0.813
		0.462	0.685
		0.823	0.81
		0.037	0.333
		0.398	0.44
		0.551	0.385
		0.004	0.231
		0	0.279
		0.094	0.565
		0.387	0.761
		0	0.42
		0.564	0.635
		0.566	0.699
		0.48	0.847
		0.576	0.615
		0.305	0.629
		0.155	0.435
		0.271	0.648
		0.022	0.779
		0.721	0.776
		0.578	0.87
		0.239	0.795
		0.018	0.583
		0.678	0.821
		0.829	0.568
		0.793	1
		0.448	0.614
		0.018	0.782
		0.553	0.014
		0.559	0.783
		0.367	0.338
		0.317	0.651
		0.542	0.533
		0.279	0.631
		0.498	0.461
		0.821	0.053
		0.256	0.817
		0.587	0.738
		0.448	0.532
		0.223	0.782
		0.371	0.073
		0.783	0.926
		0.257	0.776
		0.251	0.747
		0.708	0.785
		0.569	0.397
		0.18	0.091
		0.747	0.672
		0.413	0.956
		0.777	0.828
		0.508	0.734
		0.302	0.523
		0	0.385
		0.315	0.61
		0.266	0.846
		0.128	0.676
		0.077	0.588
		0.137	0.419
		0.232	0.96
		0.197	0.795
		0.611	0.674
		0.412	1
		0.564	0.504
		0.326	0.084
		0.378	0.821
		0.414	0.613
		0.806	0.56
		0.571	0.606
		0.41	0.57
		0.583	0.707
		0.583	0.954
		0.445	1
		0.064	0
		0.024	0.809
		0.787	0.412
		0.566	0.112
		0.576	0.874
		0.6	0.697
		0.665	0.114
		0.367	0.802
		0.005	0.642
		0.476	0.813
		0.616	0.91
		0.604	0.704
		0.487	0.562
		0.403	0.774
		0	0.246
		0.008	0.314
		0.032	0.6
		0.491	0.785
		0.764	0.811
		0.523	0.456
		0.693	0.67
		0.617	0.196
		0.567	0.591
		0.576	0.406
		0.688	0.772
		0.35	0.074
		0.632	0.203
		0.505	0.159
		0.41	0.018
		0.601	0.613
		0.246	0.142
		0.901	0.241
		0.775	0.31
		0.78	0.214
		0.492	0
		0.524	0.723
		0.619	0.05
		0.598	0.468
		0.557	0.391
		0.449	0.224
		0.327	0.218
		0.798	0.784
		0.265	0.097
		0.824	0.816
		0.123	0.568
		0.704	0.086
		0.378	0.567
		0.661	0.316
		0.775	0.398
		0.645	0.62
		0.619	0.651
		0.803	0.453
		0.607	0.778
		0.874	0.033
		0.391	0.308
		0.658	0.814
		0.516	0.611
		0.5	0.818
		0.759	0.432
		0.455	0.634
		0.719	0.739
		0.559	0.68
		1	0.691
		0.501	0.221
		0.599	0.677
		0.874	0.667
		0.699	0.723
		0.261	0.623
		0.643	0.72
		0.788	0.288
		0.817	0.724
		0.017	0
		0.793	0.771
		0.554	0.595
		0.505	1
		0.608	0.778
		0.375	0.901
		0.82	0.843
		0.682	0.775
		0.756	0.701
		0.63	0.465
		0.651	0.572
		0.738	0.435
		0.407	0.826
		0.157	0.756
		0.584	0.384
		0.633	0.566
		0.02	0.104
		0.801	0.918
		0.026	0.201
		0.965	0.644
		0.346	0.783
		0.588	0.585
		0.234	0.56
		0.813	0.804
		0.239	0.385
		0.358	0.658
		0.316	0.555
		0.257	0.367
		0.356	0.226
		0.527	0.816
		0.786	0.678
		0.707	0.673
		0.715	0.745
		0.824	0.765
		0.478	0.614
		0.454	0.482
		0.774	0.773
		0.253	0.491
		0.547	0.825
		0.557	0.599
		0.18	0.793
		0.23	0.666
		0.406	0.487
		0.796	0.596
		0.782	0.502
		0.71	0.62
		0.808	0.262
		0.767	0.804
		0.803	0.238
		0.617	0.537
		0.749	0.422
		0.008	0.754
		0.19	0.567
		0.053	0.656
		0.191	0.827
		0.194	0.884
		0.098	0.508
		0.181	0.676
		0.211	0.797
		0.197	0.829
		0.185	0.78
		0.167	0.829
		0.213	0.193
		0.344	0.008
		0.303	0.062
		0.586	0.228
		0.841	0.211
		0.603	0.611
		0.577	0.811
		0.747	0.658
		0.631	0.489
		0.787	0.635
		0.785	0.444
		0.635	0.818
		0.076	0.597
		0.307	0.712
		0.515	0.766
		0.743	0.562
		0.564	0.81
		0.676	0.518
		0.767	0.589
		0.767	0.402
		0.557	0.565
		0.825	0.012
		0.189	0.414
		0.641	0.822
		0.703	0.683
		0.442	0.393
		0.701	0.61
		0.846	0.658
		0.791	0.613
		0.831	0.765
		0.976	0.588
		0.757	0.778
		0.937	0.569
		0.193	0.861
		0.678	0.797
		0.173	0.587
		0.516	0.664
		0.01	0.43
		0.202	0.254
		0.089	0.428
		0.324	0.201
		0.2	0.366
		0.026	0
		0.545	0.586
		0.578	0.751
		0.963	0.56
		0.817	0.304
		0.568	0.477
		0.525	0.57
		0.795	0.598
		0.701	0.782
		0.781	0.289
		0.793	0.803
		0.636	0.608
		0.112	0.573
		0.805	0.343
		0.564	0.819
		0.809	0.841
		0.798	0.629
		0.53	0.585
		0.232	0.625
		1	0.437
		0.037	0.519
		0.031	0.6
		0.488	0.8
		0.311	0.526
		0.678	0.561
		0.578	0.766
		0.67	0.786
		0.592	0.538
		0.703	0.264
		0.028	0.792
		0.417	0.727
		0.475	0.609
		0.593	0.312
		0.379	0.722
		0.626	0.843
		0.811	0.635
		0.835	0.562
		0.14	0.585
		0.605	0.518
		0.006	0.774
		0.22	0.424
		0.292	0.427
		0	0.507
		0.039	0.744
		0	0.77
		0.298	0.705
		0.641	0.51
		0.706	0.817
		0.29	0.404
		0.364	0.775
		0.388	0.492
		0.614	0.663
		0.557	0
		0.582	1
		0.607	0.917
		0.765	0.598
		1	0.684
		0.55	0.787
		0.802	0.556
		0.396	0.783
		0.761	0.878
		0.306	0.64
		0.326	0.937
		0.284	0.766
		0.191	0.836
		0.458	0.602
		0.134	1
		0.436	0.697
		0.39	0.71
		0.157	0.768
		0	0.804
		0.598	0.277
		0.664	0.227
		0.369	0.04
		0	0.179
		0.1	0.179
		0.155	0.182
		0.485	0.174
		0.338	0.172
		0.749	0.172
		0.522	0.27
		0.494	0.231
		0.745	0.547
		0.695	0.801
		0.344	0.789
		0.77	0.563
		0.606	1
		0.88	0.98
		0.211	0.431
		1	0.316
		0.538	0.845
		0.803	0.641
		1	0.777
		0.968	0.759
		1	0.29
		0.8	0.515
		0.46	0.633
		0.692	0.802
		0.613	0.717
		0.818	0.6
		0.917	0.813
		0.724	0.014
		0.999	0.458
		0.596	0.83
		0.727	0.731
		0.854	0.807
		0.509	0.695
		0.187	0.58
		0.338	0.553
		0.639	0.789
		0.705	0.514
		0.21	0.795
		0.581	0.797
		0.466	0.806
		0.36	0.663
		0.758	0.48
		0.508	0.803
		0.543	0.617
[truncated: 1,601 more rows]

## Sheet: Fig2d_Self
MkP		MkA
Vehicle	DCZ	Vehicle	DCZ
0.511	1	0.551	0.213
0.007	1	0.588	0.195
1	0	0.148	0.25
1	0.327	0	0
0.784	1	0.184	0.575
0	0.267	0	0.049
0.969	0.026	0	0.228
1	0.719	0.766	0.209
1	0	0.044	1
0.592	0.406	0.383	0.006
0	0.206	0.295	0.042
1	0.795	0.044	0.477
0.761	1	0.399	0.129
1	1	0.032	0
1	1	0.514	0.289
0.787	0.702	0	0.273
1	1	0	0.259
0.816	0.978	0.398	0.112
0.212	0.751	0	0.185
1	0	0.086	0
0.734	0.592	0	0.249
0	0.567	0	0.638
0.647	0	0.174	0.209
0.365	0.006	0	0.196
0.343	0.393	0.814	0
0	0.553	0	0.503
1	0.603	0	0.5
1	0	0	0.228
0.386	0.613	0	0.232
0	0.137	0.045	0.046
0	1	0.05	1
0	1	0.123	0.724
0.866	0.55	0	0.841
0.408	0.19	0	0.187
0.989	1	0	0.437
1	0.773	0.521	0.191
0	1	0	1
0.752	0.124	0	0
1	1	0	0.992
0.826	0.614	0.089	0.123
0	1	0.996	0.574
0	1	0	0.839
0	0	0.681	0.63
0.329	0.839	0.263	0
0.623	1	0.038	0.049
0.821	1	0.25	0
1	0.227	0.576	0.164
0.94	0	0.187	0.709
1	0	0.315	0.176
1	0.535	0	0.677
1	0.316	0	0.463
0.23	0	0	0.204
0.508	1	0.333	0
0	1	0.053	0
0.645	0	0.365	0
0	1	0.445	0.24
1	0.29	0	0
1	1	1	0.048
0.685	0	0.168	0.512
0.625	1	0.167	0.309
1	1	0.425	0.39
0	0	0.123	0
0.545	0	0.246	0
0.403	0.617	0	0.297
0	1	0	1
1	0	0.605	0.055
0.307	0	0	0.196
0.283	0	0.042	0.476
1	1	0	0.388
0.317	0	0	0.645
0.642	0.77	0	0.321
0	0.348	0.415	0
0.624	0.923	0.333	0.369
1	1	0	0
0.365	0	0.241	0.295
0.468	0.249	0.312	0.309
1	0.694	0	0.15
0	1	1	0.298
0.977	0.585	0.04	0.281
0	0.899	0.458	0
0	0	1	0.009
0.836	1	0.028	0
1	1	0	0
0	0.66	0.343	0.155
0.343	0.725	0	0
0.685	0.977	0	0.181
1	0.208	0.658	0
1	0.499	0.222	0
0	0.415	0.198	0
0	0	0	0
0.087	0.246	0	0
0.014	0.12	0.28	0.35
0.908	1	0.216	0
0.773	1	0	0.195
0.07	0.68	0	0
0	0.014	0.21	0
0	0.231	0.206	0.099
0	1	0.241	0
0	0.43	0.197	0
0.998	0.825	0	0
1	0	0.086	0.2
1	0.02	0	0
0.696	0	0.044	0
1	0.321	0.447	0.462
1	1	0	0.218
0.037	0	0	0.064
0.754	1	0.178	0.776
1	0.12	0	0.02
0.421	0.046	0.336	0.206
0.257	0.276	0	0.249
0.494	0.088	0.7	0
0.138	0	0.737	1
1	0.911	0.198	0.333
0.898	0	0.181	0.149
0.785	0	0	0
0.771	1	0.19	0
0.198	0.021	0.147	0
0.954	1	0	0.675
0.712	0.657	0.281	0
0	0.45	0	0.594
1	0.147	0.331	0.462
0.656	0.997	0.241	0.483
0.264	0.328	0	0.261
1	0	0	0.047
0.967	0.511	0.272	0.333
0.006	0.239	0.112	0.115
0.416	0	0.002	0.347
0.594	0	0	0.137
0.395	0.208	0.025	0
1	1	0.064	0.038
0.779	0.181	0.273	0
0.967	0.321	0.016	0.146
0.206	0	0.591	0
0.151	0	0.006	0.14
0.431	1	0.612	0.658
0	0.831	0.195	0.201
0.668	0.427	0.204	0.202
1	0.817	0.382	0
0.988	1	0.148	0.012
0.921	0	0	0
0.391	1	0.271	0.053
1	1	0.018	0.045
1	0.219	0.082	0.048
0.152	0.076	0.058	0.118
0.327	0	0.169	0.468
0.16	0.208	1	0.282
1	0.735	0.015	0
1	0.64	0	0
0.535	0	0.323	0
1	0	0	0.314
0.131	0.377	0.014	0.173
0.02	0.157	0.12	0
0.423	0.451	0.021	1
0.424	1	0.118	0.132
1	0	0	0.339
0.443	0	0.038	0.871
0.004	0.415	0.008	0
0.331	0	0.317	0.269
0.634	0.753	0.12	0
1	0	0	0
1	0.115	0.349	0.553
0.026	0.728	0	0.045
0.369	1	0.093	0
0	1	0	1
1	0	0.484	0
0.85	1	0.02	0.217
0	0.363	0.083	0.17
0.554	0	0	0
0.377	0.2	0.837	0.278
0	0.809	0	0
0	0.737	0.959	0
0	1	0	0
0.08	0.09	0	0
1	0.461	0	0.121
0.319	0	0.541	0
0.075	1	0.305	0
0	0.541	0.187	0
0	0.15	0.724	0.217
0.983	1	0.527	0.022
1	1	0.181	0
0.004	0	0.019	0
0.47	0.565	0	0
1	0.447	0	0
0.318	0	0	0
0.688	1	0	0
0.116	0.311	0	0.033
1	0.179	0	0.063
0.852	0.79	0.428	0
0	0.431	0.004	0.006
0.397	0.158	0.137	0
0.315	1	0	0
0.931	0.76	0.173	0.213
0.226	0.307	0.107	0.016
0.654	0.784	0.233	0.093
1	0.169	0.195	0.267
0.989	1	0.124	0.738
0.612	0	0	0
0.558	0.699	0.014	0.111
0.859	0	0.484	0
0.036	0.926	0	0.036
0.832	1	0	0
0.058	0	0	0.09
0	0.017	0	0.244
0.527	0.395	0	0
0.012	0.5	0.207	0.779
0.018	0	0.063	0
0.519	0.304	0	0.006
0	0.104	0.188	0
0.483	0	0	0.006
0.342	0.547	0	0.74
1	0.418	0.488	0.175
0.235	1	0.209	0.292
1	0.182	0.921	0.003
0.705	0	0.219	0.662
0.701	0.808	0	0
0.9	0.274	0	0
0	0.297	0	0.247
1	0	0	0.496
0	0	0	0.627
0.371	0	0.226	0
0	0.147	0	0.675
1	0.9	0.166	0.315
0.114	0	1	0
0.748	0.327	0	0.254
0	0	0.004	0
1	0	0.524	0
0.231	1	0.179	0
0.768	0	0	0.175
0.929	1	0	0.187
0.136	0.022	0.041	0.855
0.742	1	0	0.089
0.317	1	0.243	0.74
1	1	0	0.593
1	0.937	0.291	0
0	0.519	0.207	0.161
0	0.99	0.43	0
0	0.425	0	0.764
0.29	0.225	0.175	0.237
0.266	1	0	0
0.71	1	0	0
0.035	0.529	0	0
0.342	0.174	0.337	0
0.978	0.393	0.157	0.182
0.236	1	0	0
0.64	0.994	0.226	0.051
0.688	0	0.556	0.003
0.092	0.342	0.165	0
0.294	0.242	0	0.375
1	0	0	0.352
0.467	0.027	0	0.885
0.783	1	0	0
1	0.198	0	0.076
0	1	0.26	0.037
0.296	0.514	0.44	0.185
0.028	0.777	0.488	0.206
0.276	0.442	0.6	0
0.714		0	0.383
0.861		0.267	0
0.641		0	0
0.014		0	0.227
0.369		0.243	0.273
0.467		0.004	0.162
0.889		0	0.2
0.559		0.692	0.002
0		0.325	0.61
0.137		0.422	0.345
0		0.375	0.666
0.533		0.349	0.426
0.72		0.027	0
0.166		0.332	0
0		0.864	0.251
0.459		0	0.215
0		0	1
0.374		0.217	0.157
0.311		0	0.88
0.307		0.631	0.169
0.307		0.505	0.994
1		0.017	0
0		0	1
0		1	1
0.449		0.155	0.004
0		0	0.41
0.233		0	0.305
1		0.198	0
0		0.29	0.257
0.102		0.314	0.191
0		0.054	0.215
0.121		0.34	0
0.986		0.548	1
0.59		0	0.081
0		0	0
0		0	0.157
0.71		0.337	0.189
1		0.222	0.487
		0	0.204
		0.012	0.43
		0.542	0
		0	0
		0	0.235
		0	0.036
		0.387	0
		0.19	0
		0.619	0
		0	0.183
		0.61	0
		0	0.14
		0.422	1
		0.355	0
		0.855	0
		0.002	0
		0.008	0.72
		0.768	0
		0.349	0.628
		0	0
		0.199	0
		0	0.267
		0	0
		0.084	0.94
		0.326	0.279
		0.161	0
		0.143	0.256
		0.867	0.907
		0.168	0
		0.314	0.972
		0.005	0
		0.786	0.962
		0	0
		0.697	0
		0.751	0.199
		0	0
		0.069	0
		0.587	0.199
		0	0
		0.163	0.019
		0.249	0
		0.337	0
		0.261	0
		0.885	0.366
		0.257	0.004
		0.667	1
		0.041	0
		0.213	0.039
		0	0
		0.001	0.267
		0.313	0
		0.312	0
		0.245	0.266
		0.832	0.307
		0	0.229
		0.694	0
		0	0
		0.14	0.636
		0.757	0.63
		0.234	0.107
		0.2	0.398
		0	0.556
		0.514	0.282
		0.31	0
		0.809	0
		0.375	0.142
		0.208	0
		0	0
		0	0
		0.225	0.311
		0.221	0.086
		0	0
		0.082	1
		0.157	0.435
		0	0.156
		0.007	0.17
		0.19	0.56
		0	0.72
		0	0.173
		0	0.389
		0.193	0
		0.293	0.205
		0	0.002
		0.404	0.231
		0	0
		0.09	0.016
		0.173	0.263
		0.483	1
		0	0
		0	0
		0.005	0.05
		0	0
		0.502	0.524
		0.232	0.216
		0.196	0.168
		0	0
		0	0.212
		0.752	0.183
		0.1	0.167
		0	0
		0	0.384
		0	0
		0	0
		0.357	0
		0.169	0.771
		0	0
		0.02	0
		0.15	0.014
		0	0.606
		0.05	1
		0.002	0
		0	0
		0	0
		0.229	0.004
		0	0
		0	0
		0	0.513
		0	0
		0.579	0
		0.476	0.567
		0.948	0
		0	0
		0.023	0.37
		0.477	0
		0	0
		0.39	0
		0	0.085
		0.034	0
		0	0
		0	0.156
		0.083	0.082
		0.36	0.01
		1	0
		0	0
		0.2	0
		0	0
		0.075	0.285
		0	0.222
		0	0.002
		0	0
		0	0.195
		0.506	0.01
		0	0
		0.034	0
		0.416	0.389
		0	0.693
		0	0.007
		0.156	0
		0.347	0.223
		0.157	0.039
		0	0
		0.198	0.122
		0.222	0.214
		0.239	0
		0.004	0
		0.062	0.783
		0	0
		0	0.194
		0.214	0
		0	1
		0	0
		0	0.301
		0	1
		0.225	0
		0.186	0.217
		0	0.142
		0.026	0.152
		0.043	0.19
		0.794	0
		0.531	0
		0.001	0.035
		0	0
		0.068	0.171
		0.212	0
		0.215	0
		0.346	0
		0.349	0.087
		0.211	0.378
		0	0.186
		0	0.301
		0.006	0
		0.233	0
		0.025	0
		0	0.182
		0	0
		0.309	0.006
		0.223	0
		0	0
		0.252	0.211
		0.174	0.004
		0.243	0
		0.185	0
		0.247	0.177
		0.171	0.597
		0	0.068
		0.201	0.002
		0.107	0
		0.199	0.016
		0.574	0.181
		0.143	0
		0.191	0.004
		0	0.371
		0.184	0.226
		0	0.165
		0	1
		0.792	0.897
		0	0.851
		0	0.115
		0	0.149
		0	0.01
		0.523	0
		0	0
		0.031	0.243
		0.293	0.319
		0.371	0.183
		0	0.712
		0	0.095
		0.413	0
		0	0.96
		0.496	0
		0.487	0.809
		0	0
		0.388	0
		0.273	0
		0	0.164
		0.164	0
		0	0.183
		0.138	0
		0.187	0
		0.461	0.152
		0	0.559
		0.459	0.832
		0.247	0.517
		0.03	0
		0.269	0
		0	0.004
		0	0.766
		0	0
		0.197	0
		0.048	0.477
		0	0
		0.295	0.019
		0.132	0.218
		0	0
		0.401	0.252
		0	0.006
		0	0
		0	0.22
		0	0.575
		0.129	0
		0.176	0
		0	0
		0	0
		0	0.117
		0.384	0.137
		0.025	0
		0	0
		0.002	0
		0.362	0
		0	0
		0.312	0.222
		0	0
		0	0.409
		0	0
		0	0
		0	0
		1	0
		1	0
		1	0.039
		0.235	0.731
		0.041	0.057
		0	0.032
		0	0
		0.498	0.213
		0	0
		0	0.407
		0.039	0.094
		0.044	0.453
		0.077	0.706
		0.611	0.449
		0	0
		0.597	0
		0.098	0.425
		0.901	0.203
		0.171	0.574
		0.049	0.264
		0.281	0.183
		0	0.089
		0	0
		0.202	0.198
		0.301	0.234
		0	0.033
		0	0
		0.002	0.006
		0	0
		1	0
		0.322	0
		0	0
		0.216	0
		0	0
		0.226	0
		0.255	0.236
		0.009	0.425
		0	0
		0	0.185
		0	0.236
		0	1
		0.448	0.233
		0.312	0
		0.648	0.158
		0.303	0
		0	0
		0	0.009
		1	0
		0	0.016
		0	0
		0.233	0.118
		0	0.167
		0	0.945
		0.369	0.171
		0	0
		0	0.354
		0	0
		0.203	0
		0	0.458
		0	0.144
		0	0.076
		0.826	0.296
		0	0.277
		0	0
		0	0
		0.861	0.244
		0	0.038
		0.198	0.133
		0.219	0.204
		0.302	0.596
		0	0.035
		0	0
		0	0
		0.509	0
		0.004	0.178
		0	0.004
		0.246	0.04
		0.033	0
		0	0.313
		0.006	0
		0	0.044
		0.493	0.226
		0	0
		0	0.031
		0	0.084
		0	0.184
		0	0.24
		0	0
		0.006	0
		0.206	0.102
		0	0
		0.221	0
		0	0
		0.226	0.033
		0.028	0
		0.028	0.147
		0.881	0
		0.21	0.365
		0.264	0
		0	0
		0	0
		0	0
		0	0.001
		0.166	0.527
		0.099	0.241
		0	0
		0	0.002
		0	0
		0	0
		0	0
		0	0
		0.492	0.133
		0	0.221
		0.289	0
		0.014	0
		0	0.254
		0.112	0.144
		0	0.251
		0.026	0.182
		0.24	0
		0.221	0
		0.476	0.201
		0	0
		0	0.038
		0	0.034
		0.004	0.177
		0	0
		0.117	0.538
		0.103	0.12
		0.148	0
		0	0.255
		0	0.002
		0.004	0.768
		0	0.9
		0	0.254
		0.038	0.049
		0.203	0
		0	0
		0	0
		0	0.146
		0.157	0.193
		0.144	0.224
		0.267	0.174
		0.18	0.379
		0.124	0
		0.136	0.016
		0.126	0.032
		0.11	0
		0	0.135
		0.124	0
		0	0
		0	0.21
		0.646	0.165
		0	0
		0	0.343
		0.287	0
		0.227	0.39
		0	0.233
		0	0.032
		0	0.369
		0.006	0.004
		0.215	0
		0	0
		0	0
		0.21	0
		0.51	0
		0.117	0
		0.201	0
		0	0
		0.021	0
		0.623	0
		0	0.206
		0.041	0.109
		0.213	0.368
		0	0.004
		0	0
		0.186	0
		0	0
		0.108	0
		0.21	0.195
		0.217	1
		0.771	0
		0	0
		0	0
		0
		0.131
		0.291
		0
		0
		0.193
		0
		0.39
		0
		0.468
		0.188
		0.18
		0
		0.216
		0.194
		0.16
		0.455
		0
		0
		0.158
		0.026
		0
		0.11
		0

## Sheet: Fig2d_Partner
MkP		MkA
Vehicle	DCZ	Vehicle	DCZ
1	0	0	0.41
0.468	0	0.024	0.004
0	1	0	0.556
0.395	0.104	0	0.155
0.809	1	0.368	0
0.599	1	0.162	0
0.281	0	0	0.183
0.354	0	0.33	0.239
0.697	0.624	0.042	0.207
0.11	0.13	0.301	0
0.588	0.961	0.178	0.441
0.6	0.449	0.177	0.188
0	0.313	0.227	0.32
0	1	0	0.509
0.391	0	0.296	0
0.442	0	0	0.122
1	0	0	0
0.661	0	0	0
0.323	0	0.289	0.503
0	0	0	0.008
0.698	0	0.273	0.076
0.317	0.952	0	0.096
1	0.497	0	0.229
0.525	0.867	0.714	0.91
0	0.113	0.097	0
0	0.963	0.501	0
0.928	1	0	0.194
0.626	0	0	0
1	0.932	0.002	0.305
0.783	0	0.797	0
0.301	1	0	0.017
0.7	1	0.163	0.051
0.462	0.696	0.131	0
0.725	0	0.856	0.002
0	0.383	0.116	0.4
0.399	0	0	0.2
1	1	0	0
0.058	0	0.138	0.696
0	0.433	0.183	0
1	0.337	0.153	0
0.15	0.065	0.178	0.318
0.986	0	0.17	0.449
0	1	0	0.259
0.493	0	0.242	1
0.935	0.756	0.206	0.646
0.825	0.353	0.189	0
0	0	0	0.753
0.927	1	0	0.512
0	0	0.744	0
0.402	0.631	0	0.061
0.427	0.851	0	0.205
0.682	0.168	0	0
0	1	0.215	0.192
0.823	0	0	0.201
0.846	0.569	0	0
0	0.649	0.203	0
0.501	1	0	0
0.828	0.12	0.19	0.42
0.085	0.765	0.636	0.19
0.272	1	0	0.389
0.22	0.467	0.682	0.169
0.301	0.749	0	0.138
1	1	0	0
0.687	1	0.197	0
0.85	1	0.201	0.171
0.358	0	0	0
0.041	0.413	0.289	0
1	0.542	1	0.348
0.062	0.658	0.197	0.317
0.594	0.729	0.091	0.737
0.579	0	0.253	0.167
0.915	0	0.235	0.446
0.743	1	0	0.275
0.47	1	0.033	0.427
0	0.773	0.203	0.047
0	0	0	0
0.448	1	0.203	0
0.546	0.219	0	0
0	0.002	0.249	0
0.732	0	0	0
0	0.646	0.996	0
0.441	0.07	0	0
0.299	1	0.322	0.51
0.395	1	0	0.241
0.637	0	0.358	0.135
1	0.694	0.506	0.04
1	0.948	0	0
0.261	0.015	0.299	0.257
1	0	0	0
1	0.056	0	0.692
1	0.032	0.217	0
0.3	0	0.247	0
0.346	0.581	1	0.121
1	0.78	0	0.055
0.428	0	0.277	0.222
0.744	0.095	0.245	0.122
0.549	0	0	0.363
0	0.307	0.091	0
0	1	0.021	0
0.586	0.761	0.293	0.003
0.659	0.043	0.153	0
0.785	1	0.004	0
0.386	0.57	0.697	0
0.335	0.027	0	0
0.551	0.146	0.788	0
0.481	0.115	0.008	0.425
0	0.87	0	0
1	0.18	0.02	0.293
0.431	1	0.133	0.277
1	0	0.7	0
0.33	0.023	0.176	0.022
0.328	0	0.834	0.028
0.593	0	0.135	0
0	0.297	0.517	0
0.554	0	0.221	0.169
0.88	1	0.825	0.697
0.453	0.313	0.372	0.165
0.988	0.443	0	0
0	0	0.19	0.148
1	0.74	0	0.188
0.361	0.351	0.213	0
0.37	1	0	0
0	0.728	0.267	0.362
0.98	0.226	0.396	0
0.903	0	0	0
1	0	0.176	0.296
0.86	0	0.279	0.457
0.894	0.326	0.155	0.426
0.826	0.406	0	0.188
0.389	0	0.237	0.178
1	0	0.242	0.664
0.426	0.93	0.14	0.677
0.513	0.788	0	0.244
0.706	0	0.236	0.379
0	0	0	0
0.425	0	0	0.752
0.687	0.439	0.222	0.288
0.385	0	0	0.099
0.255	0.231	0.623	0.877
0.16	1	0	0.429
0.553	0.652	0	0.73
0.426	0.627	0	0.481
0	0.298	0	0
1	0.744	0	0.395
1	0.081	0.201	0.555
0.453	1	0.006	0
0.162	1	0.347	0.033
0	1	0.185	0
0	1	0.281	0
0.588	0.786	0.073	0
0.441	0.121	0.291	0.337
0.543	0	0.033	0
0	0.739	0	0.071
0.63	0	0.006	0.047
0.59	0.002	0	0.139
0	0	0.86	0.173
0.517	0.967	0	0
0.572	1	0	0
1	0.324	0	0.685
0.284	0.488	0.047	0.691
1	1	0.494	0.003
0.319	1	0.057	0
0	0.196	0	0.539
1	1	0.363	0
0.152	1	0	0
0.78	0.259	0	0.158
0.036	0	0	0
0.227	1	0.034	0.582
1	1	0	0.204
1	0.783	0.085	0.225
0	0.407	0	0
1	0.853	0.181	0.074
0.769	0.171	0	0
0.403	0	0	0
0.51	0.786	0	0.15
0.966	0	0.151	0.243
0	0	0	0.631
1	0.83	0	0.278
0	0	0.043	0
0	1	0	0.253
0.873	0.374	0.379	0
0.435	0.391	0.661	0
1	0	0	0
0.567	1	0.203	0
1	0.855	0.378	0
0.417	0	0	0.233
0.375	0.327	0.213	0.225
0.382	0.366	0	0
0.338	0.136	0	0.353
0	0.846	0	0
0.307	1	0.178	0.209
0.343	0.049	0	0.21
0.589	0	0.219	0
0.435	0.417	0	0
0.99	1	0.016	0.004
0	0	0	0.216
0	0	0	0.209
0.715	0	0	0
0	0	0	0.024
0.509	0	0.092	0
1	1	0	0.479
0	0.646	0	0.06
0.377	0.391	0.032	0
1	0.281	0.058	0.413
0.13	0.516	0	0
0.775	0	0.148	0.266
0	0.161	0	0.381
0.371	1	0	0
0.691	0.259	0.053	0.212
0	0.591	0.005	0.173
0	0	0	0.202
0	1	0.178	0
0.403	0.669	0.205	0
1	0.988	0	0
0	0.491	0.772	0
1	0.065	0	0
0	0.789	0	0.194
0.775	1	0.148	0
0	0.691	0.068	0
0.986	0.057	0	0.466
0.004	0.696	0.488	0
0	1	0.305	0.29
0.269	1	0.237	0.594
0.578	0.088	0.113	0
0.514	0	0	0.217
0.265	0.067	0.115	0.134
0.692	0.002	0.25	0.293
0	1	0	0.659
0.581	0.684	0.247	0.198
0.846	1	0.175	0.219
0	0.914	0	0
0	0.735	0.525	0
0.183	0	0.084	0
0.325	0.221	0	0.212
0.507	0.745	0	0
0.757	0.405	0	0
0.417	0	0.328	0.247
0.41	0.606	0	0.019
0.616	0.563	0	0
0.47	0	0.276	0.624
1	1	0.287	0
0.344	0.626	0	0
0.024	0.397	0.299	0.002
0	0.548	0	0
1	0.036	0.171	0.131
0.226	0.898	0.289	0.607
0.921	0.332	0.019	0
0.361	0	0	0
0.628	0.445	0.18	0.152
0.387	0.846	0.336	0
0.015	0.452	0.249	0
1	1	0.177	0
0.584	0	0	0
0.775	0.811	0	0.321
0.632	0.171	0	0.004
0.606	1	0.182	0.219
0.566	0.029	0	0
0.794	0	0	0
0.902	1	0.103	0.247
0.008	0.435	0	0.207
1	0.055	0.94	0.506
0.369	0	0	0.046
1	0.188	0	0.24
0	0.447	0	0
0	0.366	0.016	0.133
0.131	1	0	0.164
0.4	0	0.065	0.146
0.485	1	0	0
0.273	0.309	0.002	0.716
0.718	0.018	0.028	0.288
0.345	1	0.083	0
0.887	0.684	0.071	0
0.375	0.356	0	0.197
0.541	0.609	0.024	0
0.647	0.798	0.002	0
0.313	0.176	0.006	0
0.577	0.326	0	0.208
0.115	0.537	0.022	0.716
0.743	0.674	0.014	0
0.094	1	0	0
0.361	0.087	0	0.364
0.771	0.487	0	0.21
0.275	0.066	0.404	0
0.393	0	0	0.289
0.701	0.885	0	0.174
0.305	0	0.485	0
0.291	0.325	0	0
0.458	1	0	0.59
0.402	0.409	0	0.164
0.941	0.476	0	0.238
0.05	0	0.807	0.705
0.578	0	0	0.311
0	0	0.282	0.128
0.019	0.668	0.003	0.321
1	0.757	0.583	0.22
0.385	0	0	0
0.954	0.046	0.187	0.243
0.454	0.284	0.434	0.043
0.729	1	0.076	0.188
0.034	0	0	0
0.261	1	0.218	0.225
0.394	0.125	0	0
0.012	0	0.09	0.239
0.97	0	0.202	0.156
0.536	0.33	0	0.075
0.482	0	0	0
0.832	0.777	0	0.303
0	0.346	0.3	0
0.012	0	0.164	0.205
1	0	0.214	0.427
0	1	0.212	1
0	0	0.207	0.174
0.303	0.116	0	0.509
1	0.848	0.133	0.337
0	0.269	0.189	0.217
0	0.423	0	0
0.511	0	0	0.257
0	0.488	0.224	0.18
0.156	0.194	0.033	0.129
0.273	0.8	0.115	0.723
0	0.122	0.046	0
0	0.374	0.165	0.183
1	0.84	0	0
0	0.256	0.169	0.03
0.585	1	0.56	0
0.61	1	0.002	0
0.006	0.66	0.089	0
1	0.42	0	0.014
0.439	0	0	0.182
0.473	0	0	0.328
0.058	0.722	0	0.475
0.568	0.112	0	0
0.433	1	0	0
0	0	0.05	0
0.34	0.404	0.299	0
0	0.168	0.205	0
0	0.738	0.514	0
0.263	0.872	0.229	0
0	0	0.1	0
1	0.863	0	0.004
0.224	1	0.279	0.34
0.3	0	0	0
0	0.419	0.976	0
0.335	0.311	0	0.413
0.627	0	0.164	0
0.891	0.765	0.018	0.313
0	0.502	0	0
0.82	0	0.025	0.396
0	0	0	0
0.613	0.551	0.173	0.249
0.27	0	0	0
1	0	0.032	0.011
0.917	0.806	0	0.062
0	0.737	0.032	0.162
0.074	0.812	0.119	0.128
0.382	0	0.193	0
0	0.18	0.469	0.038
0	0.892	0	0.93
1	1	0.247	0.488
1	0.569	0	0.284
0.681	0.253	0.862	0
0.833	0	0	0.024
1	0.921	0.744	0.031
0.754	0.33	0	0
0.269	0	0.363	0
1	1	0	0
0.819	0	0.265	0
1	0	1	0.375
0.998	0.568	0	0
0	0	0	0
0	0.422	0	1
1	0	0.222	0.46
0.336	0.043	0.439	0
0.578	1	0	0.303
0.593	0.22	0.187	0.6
0.014	0.047	0	0.818
0.227	0.422	0.038	0.043
1	0.166	0	0.351
1	1	0	0.466
0.449	0.178	0	0.156
0.763	0.537	0	0
1	0.902	0	0.371
0	0.083	0.257	0.578
0.047	0.306	0.224	0
0.676	0.581	0.075	0.375
1	0.32	0	0.724
0.269	0.07	0.177	0.615
0.322	0.317	0.101	0.18
0.377	0	0	0.201
0.904	0.589	0	0
0.297	0	0.08	0.803
0.008	1	0.891	0
0.51	1	0.251	0.03
0.658	0.283	0	0.445
0.636	0.134	0.009	0
0.856	1	0.179	0.484
0.09	0	0	0
0	0.589	0.447	0.543
0.074	1	0.036	0
0.328	0	0	0
0.778	0.156	0	0
0	1	0.077	0
1	0	0	0.455
0	1	0.071	0.194
0.294	0.07	0.06	0.403
0.564	1	0.077	0.235
0.414	0	0.238	0
0.751	1	0	0.366
0.532	1	0.042	0
0.468	0.517	0	1
0.481	0.713	0	0.414
1	0	0.037	0.205
0.719	0.37	0.356	0
1	1	0	0
0.517	1	0.18	0.227
0	0	0.05	0.405
1	0.127	0	0.183
1	0.773	0.458	0
0.627	0	0	0
0.756	0.702	0.006	0
0.453	0	0	0.14
0.36	0.433	0.365	0
0	0.09	1	0
0.516	0.228	0.232	0
1	0	0	0.209
0	0	0	0.86
0	0	0	0
0	0	0.082	0
1	0	0	0
0	0.305	0.179	0.249
0.745	1	0.04	0
0.225	0.697	0	0.244
1	0	0	0
0.307	0.823	0	0
0.218	0.003	0.216	0.2
0.994	0.527	0.322	0.122
0	0.319	0.237	0.012
0.836	0	0	0.17
1	0	0	0.096
0.408	0	0	0.279
0	0	0	0.361
0.846	0	0	1
1	0.897	0	0.335
1	1	0.007	0
0.025	0.121	0.01	0.108
0	1	0	0.891
0.79	1	0.49	0.007
1	0	0	0
1	0	0	0
0.541	0.292	0.287	0.116
1	0	0	0.143
0.229	0.994	0	0
0.546	0.413	0.512	0.572
0.805	0.232	0.193	0.232
0.01	0.524	0	0
1	0.062	0.011	0.02
0.593	0	0	0.169
0.756	0	0	0
0.279	0	0	0
0	1	0	0.397
0.811	0.216	0.331	0
1	0	0	0.243
0	0	0.41	0
1	0	0.192	0.196
0	1	0.195	0.232
0.584	0	0	0.757
1	1	0.443	0.035
0.026	0.487	0.163	0.343
0.006	0	0.327	0
0	0	0	0
0.908	1	0.243	0.406
0.503	0.366	0	0.115
0.555	0.601	1	0
0.96	0.672	0	0
0.412	0.011	0.146	0
0.693	0.183	0.319	0.225
0	0.769	0.392	0
0.682	0.132	0.41	0.253
0.53	0.484	0.29	0.084
0.078	0.525	0	0.02
1	1	0.207	0
0	1	0.582	0
1	0.703	0.638	0.376
0.937	1	0.485	0
1	1	0	1
0.532	0.842	0.508	0
0.21	0.642	0	0.17
0.405	0	0	0.421
0.346	0.505	0.39	0.168
1	0.439	0	0.193
1	0	0	0
0.736	0.02	0.177	0.194
0.036	1	0.134	0.238
1	0.63	0.288	0.331
0	0.868	0.209	0
0.642	0.766	0.176	0
0.313	1	0.68	0.128
1	1	0.034	0.02
0	0.755	0.065	0.131
0.637	0.761	0.198	0.174
0.579	0.292	0.251	0
0.936	0.404	0	0
0.755	1	0.164	0
1	0	0.526	0.176
0.482	1	0	0
1	1	0	0.027
0	0.523	0.321	0.037
0.424	1	0.958	0
0.794	1	0.382	0.229
0	0	0.955	0.03
0	0	0.01	0
0	0.929	0	0
0.867	0.74	0.438	0
0.159	0.052	0.959	0.233
0.486	1	0.544	0.153
0.645	0.988	0.026	0
0.894	1	0	0.215
0.686	0.024	0.002	1
0.762	0.129	0	0.539
0	0	0.093	0.318
0.516	0	0.452	0
0.315	0.496	0.022	0.116
0.232	1	0.247	0.349
0.855	1	0.237	0.309
1	1	0.225	0.186
0	0	0.617	0.006
0.54	0.664	0	0
0	0	0.251	0.186
0	0.318	0.207	0
0.696	0.873	0.23	0
0.187	0.04	0.321	0.156
0.201	0.475	0.215	0.241
0.533	1	0.486	0.172
0.661	0	0.215	0
1	0	0.22	0.145
0	0.438	0	0
0.527	0.24	0.163	0.203
0.773	0.072	0.167	0.157
0.673	0.142	0.002	0
0.242	1	0	0.248
0	1	0.023	0.722
1	0.445	0.208	0.042
0.702	0.245	0	0.254
0.495	0	0.298	0
0.601	0.176	0.169	0
0.651	0.206	0	0.363
1	0	0.222	0
0	0.551	0.228	0
0.733	1	0.215	0
0.723	0.363	0.208	0.227
0.68	0.747	0	0.174
1	0.839	0.66	0.758
0.799	1	0.222	0
0.269	0.363	0.141	0.165
0.805	0.681	0.056	0
0	0	0.347	0.221
0.368	0	0.171	0.066
0	0	0	0
0.431	0	0.33	0
0.858	0	0.029	0
1	0	0	0.15
0.772	0	0.197	0
0.336	0	0	0
0	0.626	0.025	0
1	1	0.207	0
0.687	0.652	0.002	0
0.041	1	0.181	0.001
1	0.713	0.4	0.559
0	0	0.227	0
0.526	0.956	0	0
0	1	0	0.202
1	0.895	0.097	0
0.474	1	0.574	0
0	0	0.239	0
0	0	0.233	0.04
0.485	0	0.823	0.48
0.892	1	0	0.053
0.575	0.002	0.692	1
0.674	0	0.372	0
0		0.019	0
0		0	0
0		0	0.168
0.607		0.507	0
0.526		0	0
0.461		0.079	0.187
0		0	0.117
0.008		0.168	0
0.282		0	0.099
0		0.504	0.394
0.331		0	0.18
0		0.013	0
0		0	0
0.345		0	0
0.008		0	0
0		0	0
1		0	0.152
0		0	0
0		0	0
0		0.065	0.166
0.398		0.436	0
0.079		0.01	0.148
1		0.433	0
0.932		0	0.106
0.887		0.005	0
0		0.378	0
1		0.059	0.705
0.371		0	0
1		0	0.287
0.362		0.04	0
0		0	0
0		0.335	0.125
0		0	0.146
0.33		0	0.225
0.875		0.241	0.002
1		0.115	0
0.142		0.255	0.171
0.894		0	0
0.401		0	0.371
0		0.357	0
1		0	0.378
0.796		0.001	0
0.171		0	0
0.102		0	0.142
0.683		0.887	0
1		0.47	0
0		0.634	0
0		0.395	0.175
0.323		0.477	0.554
0		0.083	0.503
0.997		0	0.006
0.25		0.226	0.237
1		0.03	0
0.264		0.167	0
0.008		0.215	0.617
0.423		0.15	0.233
1		1	0
0		0.05	0.034
0.472		0	0
1		0.036	0
0.331		0.022	0
0.32		0.225	0.331
0.613		0	0
0.044		0.687	0.334
0.888		0.335	0
0.495		0.219	0.436
0.825		0	0.241
0.832		0.803	0.174
0.808		0	0
0.479		0	1
0.283		0	0.16
1		0	0.268
1		0	0
0		0	0.191
0.141		0.403	0
0.735		0	0.188
0		0.199	0.179
1		0	0.003
1		0.188	0.126
0.067		0	0.222
0.658		0.24	0.566
0.296		0.054	0.617
0.935		0	0
0.349		0.381	0
1		0.425	0.137
0.652		0.515	0
0		0	0.096
1		0	0.599
0.898		0.076	0
0.663		0	0.273
0		0	0.082
0		0.162	0.285
0.674		0.151	0
0		0	0
1		0.176	0.219
0.042		0	0.008
0		0.188	0.213
0		0	0
0.589		0	0
0.38		0	0
0		0.251	0.02
1		0.166	0.27
0		0	0.004
1		0	0
0.43		0	0.294
0.435		0	0
0.023		0	0.059
0.1		0.18	0.022
0.399		0.126	0.016
1		0.332	0
0.473		0	0.185
0.66		0	0
0.536		0.049	0.387
0		0	0
0		0	0.054
0.507		0.163	0
0		0.189	0.065
0.552		0.349	0
0.984		0	0.776
1		0.167	0
0.298		0.005	0.048
0.204		0.452	0.174
0.02		0.302	0.309
0.732		0.285	0.316
0.048		0	0
0.533		0.089	0
0.225		0.02	0.323
0.419		0	0.108
0.294		0.229	0
0.492		0.303	0
0		0.054	0
0.239		0.317	0
0		0.01	0
0.999		0.188	0.266
0.098		0	0
0.125		0.179	0
0.465		0.144	0
1		0.021	0
1		0.249	0.212
0.367		0.154	0
0		0.184	0
0.279		0	0.571
0		0.064	0
0.002		0	0.421
0		0	0.592
0.162		0	0
0.534		0.52	0
0		0	0.074
0.872		0.044	0.129
0		0.191	0.542
0		0.313	0.125
0		0	0.377
1		0	0
		0.21	0.131
		0.66	0
		0.938	0
		0.181	0
		0	0.025
		0.327	0
		0.173	0.036
		0	0.439
		0.393	0
		0.104	0.165
		0	0
		0.128	0
		0	0
		0.054	0
		0	0
		0.261	0
		0.261	0
		0.046	0.204
		0.176	0
		0	0
		0.189	0
		0	0
		0.479	0
		0	0.086
		0.176	0
		0.371	0.251
		0	0
		0	0.139
		0	0.211
		0.531	0.749
		0	0.237
		0	0.237
		0.185	0
		0.129	0
		0.017	0
		0.429	0
		0	0.454
		0	0
		0.719	0.212
		0.433	0
		0	0.002
		0	0.213
		0.346	0
		0	0.165
		0	0
		0.177	0
		0	0.161
		0	0
		0	0.291
		0	0
		0	0
		0.21	0.175
		0	0.002
		0	0.018
		0.103	0.189
		0	0
		0.137	0
		0.006	0.407
		0.279	0
		0.453	0
		0	0.203
		0.223	0
		0	0
		0	0.221
		0	0.265
		0.149	0.008
		0.07	0
		0	0.406
		0	0.274
		0	0.265
		0	0.302
		0.066	0.038
		0	0.193
		0.317	0
		0.084	0
		0	0.287
		0.173	0
		0	0
		0	0.59
		0	0.313
		0.496	0
		0	0
		0.106	0.186
		0.004	0
		0	0.032
		0	0
		0	0
		0	0
		0	0.141
		0.321	0
		0	0
		0.754	0
		0	0.058
		0.142	0
		0	0.173
		0.197	0
		0.068	0.189
		0	0
		0	0.216
		0	0.145
		0	0.235
		0.052	0.01
		0	0
		0	0.193
		0	0
		0	0.247
		0.002	0.214
		0	0.219
		0.124	0.229
		0.028	1
		0.152	0.055
		0	0.63
		0.008	0.182
		0	0.177
		0.004	0.576
		0	0
		0	0
		0.026	0
		0.018	0
		0	0.016
		0.013	0.145
		0	0.218
		0.03	0.163
		0.008	0
		0	0.413
		0	0.387
		0.02	0
		0	0.307
		0	0.374
		0.206	0.731
		0	0.03
		0	0.169
		0.149	0
		0.125	0
		0	0
		0.195	0
		0.175	0
		0.007	0
		0	0.008
		0.373	0.531
		0.43	0
		0	0
		0	0.037
		0	0.707
		0.103	0.13
		0	0.185
		0.099	0.133
		0.693	1
		0.197	0
		0	0
		0	0.52
		0.275	0
		0.049	0
		0	0.092
		0.585	0.168
		0	0.004
		0	0.502
		0	0
		0	0.352
		0	0.002
		0	0
		0.149	0.285
		0	0
		0	0.095
		0	0
		0.275	0.003
		0	0
		0	0.315
		0.053	0.002
		0	0.271
		0	0.034
		0.515	0.325
		0.257	0.384
		0.212	0.106
		0	0
		0.229	0.509
		0	0
		0.149	0
		0	0
		0	0
		0	0
		0	0.004
		0	0.199
		0	0.179
		0	0
		0	0.016
		0	0
		0.292	0
		0.057	0.263
		0	0
		0	0
		0	0
		0	0.352
		0.203	0.184
		0.1	0
		0.341	0.321
		0.193	0.255
		0.18	0.263
		0.436	0.258
		0	0.167
		0	0
		0	0
		0	0.454
		0.138	0.162
		0.447	0
		0	0
		0	0
		0.148	0.193
		0	0
		0.257	0
		0.171	0.004
		0	0.614
		0.337	0
		0.236	0
		0	0
		0.947	0.126
		0.006	0.078
		0.178	0.213
		0.386	0.165
		0	0.761
		0	0
		0	0
		0	0.195
		0.152	0.274
		0	0
		0.177	0.171
		0.216	0
		0	0.805
		0.03	0.154
		0.152	0
		0.297	0.079
		0.184	0.024
		0.159	0
		0	0.002
		0.003	0
		0	0
		0	0.449
		0.098	0
		0.08	0.266
		0	0.226
		0	0.01
		0.316	0
		0.179	0.002
		0	0.183
		0.305	0.615
		0.279	0.146
		0.183	0.589
		0.433	0
		0.337	0
		0.334	0.056
		0	0.358
		0.287	0.245
		0.247	0.172
		0	0.165
		0.172	0
		0	0
		0.178	0
		0	0
		0	0
		0.1	0.095
		0.314	0.17
		0.076	0
		0	0
		0	0.206
		0	0.548
		0.53	0.265
		0	0.529
		0.438	0.355
		0	0
		0	0.803
		0.785	0.171
		0	0
		0	0.135
		0	0
		0.207	0.324
		0	0.313
		0.693	0.224
		0.389	0
		0	0.088
		0	0.188
		0.166	0.597
		0	0.336
		0.416	0.722
		0	0.201
		0.554	0.028
		0.241	0
		0.492	0.567
		0	0.404
		0.035	0.288
		0.305	0
		0	0
		0.212	0.064
		0	0.066
		0	0
		0.388	0.002
		0	0
		0.012	0.272
		0	0.267
		0	0
		0.509	0
		0.189	0
		0	0
		0.21	0
		0.593	0.797
		0.018	0
		0	0
		0	0
		0.353	0.042
		0	0
		0	0.01
		0.291	0.679
		0.986	0.164
		0	0.002
		0.186	0
		0	0
		0	0
		0	0.037
		0	0.004
		1	0
		0.335	0
		0	0.197
		0.598	0
		0.623	0
		0	0
		0	0
		0	0
		0.043	0.334
		0.521	0.314
		0	0.165
		0	0.303
		0.275	0.418
		0.037	0
		0	0.508
		0	0
		0.384	0
		0.243	0
		0.507	0
		0	0.229
		0	0.391
		0	0
		0	0
		0	0
		0.542	0.107
		0.66	0
		0	0
		0	0.137
		0	0.159
		0.205	0.665
		0	0.143
		0.516	0.355
		0	0.79
		0	1
		0	0
		0	0.146
		0	0
		0	0
		0	0
		0	0.017
		0.513	0
		0.263	0
		0	0.211
		0	1
		0	0
		0	0
		0	0.375
		0.143	0.286
		0.234	0.175
		0.153	0
		0.394	0.208
		0	0.627
		0.102	0
		0.291	0.53
		0.105	0
		0	0
		0.305	0.106
		0	0
		0	0.05
		1	0
		0.16	0
		0.013	0.466
		0	0.06
		0.002	0
		0	0.142
		0	0.564
		0.161	0
		0.257	0
		0	0.163
		0.415	0.443
		0.197	0.034
		0	0.153
		0	0
		0	0
		0	0
		0	0.03
		0	0
		0.331	0.506
		0	0.18
		0.231	0
		0.199	0.115
		0.217	0
		0.079	0.097
		0	0
		0	0.503
		0.079	0.246
		0	0.39
		0	0.026
		0	0.208
		0.335	0
		0	0.378
		0	0.744
		0	0.282
		0.167	0
		0	0.197
		0.437	0
		0	0
		0.402	0.644
		0	0
		0.442	0.058
		0	0
		0	0.59
		0.191	0
		0.336	0.423
		0	0.246
		0.02	0.381
		0	0.359
		0	0
		0	0
		0.355	0
		0.239	0.026
		0.184	0.167
		0	0.199
		0.511	0
		0.153	0
		0	0.499
		0.498	0.329
		0	0
		0	0
		0.065	0.096
		1	0.076
		0.065	0
		0	0.091
		0	0
		0	0
		0	0.177
		0.01	0
		0	0
		0.646	0.043
		0.232	0.051
		0	0
		0	0
		0.034	0
		0.002	0.248
		0.028	0
		0	0.157
		0	0.285
		0	0.754
		0	0.416
		0	0
		0.152	0.04
		0.194	0
		0	0.392
		0.142	0
		0	0
		0.134	0
		0.812	0.01
		0.199	0
		0.221	0
		0.004	0
		0	0
		0.073	0.11
		0	0
		0	0.078
		0	0
		0	0
		0.157	0.277
		0	0
		0	0.2
		0.235	0
		0.058	0.078
		0.002	0.01
		0	0
		0.466	0.375
		0	0.242
		0	0.351
		0	0
		0	0
		0	0
		0.493	0
		0	0
		0.455	0.205
		0	0
		0.173	0
		0	0
		0.081	0.106
		0.203	0
		0.006	0.209
		0	0.216
		0.1	0
		0.143	0.041
		0.234	0
		0.163	0.446
		0	0.24
		0	0
		0.083	0.153
		0.311	0.153
		0	0
		0	0.237
		0	0
		0.274	0
		0.455	0.505
		0.175	0.528
		0.17	0
		0.484	0
		0.369	0.085
		0.123	0
		0.021	0.217
		0	0
		0	0
		0	0
		0	0
		0.006	0
		0.002	0
		0	0.225
		0	0
		0	0
		0.195	0
		0	0
		0	0
		0.672	0
		0.169	0.448
		0.118	0
		0	0
		0	0.191
		0.159	0.036
		0.182	0
		0	0
		0.348	0
		0.523	0
		0	0
		0	0.307
		0.249	0
		0.235	0
		0	0
		0	0.29
		0.372	0
		0.241	0.174
		0.181	0.156
		0.248	0.313
		0	0.002
		0.172	0.273
		0.191	0.591
		0	0
		0	0.181
		0.209	0
		0.293	0.195
		0.19	0.306
		0	0
		0.136	0
		0	0
		0.254	0
		0	0
		0.047	0.269
		0.052	0
		0	0
		0	0
		0	0.374
		0	0.161
		0.205	0
		0	1
		0.015	0
		0	0
		0	0.449
		0.168	0
		0	0
		0.958	0
		0.004	0.138
		0.171	0
		0	0.205
		0.081	0
		0	0.4
		0.096	0.236
		0.516	0.271
		0	0
		0	0.239
		0.385	0.302
		0	0
		0.194	0.179
		0.204	0
		0	0.275
		0.172	0
		0	0
		0	0
		0	0
		0.18	0
		0	0.138
		0	0.253
		0.217	0.693
		0	0.235
		0.124	0.039
		0.006	0.135
		0	0.332
		0	0.026
		0.138	0
		0.149	0.763
		0	0.201
		0.141	0
		0	0
		0	0.008
		0.004	0
		0.053	0
		0.492	0.326
		0	0.804
		0.014	0
		0.238	0
		0	0
		0	0.217
		0.072	0
		0.077	0.589
		0	0
		0	0
		0	0
		0	0
		0	0.227
		0	0
		0	0
		0	0.203
		0.204	0.277
		0	0.201
		0.282	0.383
		0.347	0
		0.137	0.317
		0	0.249
		0.231	0.186
		0.155	0
		0	0
		0	0
		0.555	0.318
		0.71	0
		0.012	0.046
		0.233	0.206
		0.126	0.036
		0	0.511
		0.004	0.12
		0.277	0
		0	0
		0.002	0.229
		0	0
		0.157	0
		0.148	0
		0.306	0
		0	0
		0.127	0.238
		0.167	0
		0.151	0.274
		0	0.184
		0.23	0
		0	0.002
		0.352	0
		0.073	0.522
		0	0.012
		0	0
		0	0
		0	0.144
		0	0.059
		0	0.277
		0	0.322
		0	0.18
		0.204	0.165
		0	0.176
		0.2	0
		0.282	0.169
		0.002	0
		0.397	0.859
		0	0.667
		0	0
		0	0
		0.409	0
		0	0
		0	0.273
		0.341	0
		0	0.022
		0	0
		0.251	0.217
		0	0
		0	0
		0.521	0
		0	0
		0.192	0.282
		0	0
		0	0
		0.846	0
		0	0
		0.366	0.531
		0	0
		0	0
		0.193	0.242
		0.164	0
		0.532	0
		1	0.665
		0.145	0.263
		0.82	0.537
		0	0
		0.217	0.277
		0.837	0
		0	0
		0.459	0
		0	0
		0.159	0.213
		0.612	0
		0	0.437
		0	0.084
		0	0
		0	0
		0	0.185
		0	0.07
		0.163	0
		0	0
		0	0
		0	0.07
		0	0
		0.13	0
		0	0
		0	0
		0	0
		0.421	0
		0	0
		0	0
		0	0
		0.833	0
		0	0
		0	0
		0.02	0.18
		0	0.178
		0.192	0.008
		0	0.025
		0	0
		0	0
		0.443	0
		0.465	0
		0.303	0.297
		0	0.712
		0	0
		0.177	0.196
		0.122	0
		0.201	0
		0	1
		0	0
		0	0
		0	0.111
		0	0.13
		0	0.281
		0	0
		0	0
		0.327	0.369
		0.008	0
		0.023	0.459
		0.341	0
		0	0
		0.495	0
		0	0
		0	0
		0.138	0
		0.054	0
		0	0.439
		0	0.628
		0	0
		0.229	0
		0	0
		0.203	0
		0	0
		0	0
		0.044	0
		0.042	0.797
		0	0
		0.019	0.297
		0.012	0
		0	0
		0	0.022
		0	0
		0.4	0
		0	0.251
		0.174	0
		0	0
		0	0
		0	0.164
		0.206	0.178
		0	0
		0	0.613
		0	0
		0	0
		0	0.293
		0	0
		0	0.363
		0.21	0
		0	0.204
		0	0
		0.417	0
		0	0.041
		0.271	0
		0.003	0
		0	0
		0.227	0.048
		0	0.18
		0	0
		0.661	0
		0.196	0
		0	0.267
		0	0.27
		0	0
		0.06	0.346
		0	0
		0.602	0
		0.336	0.068
		0.243	0.262
		0.177	0
		0.153	0.048
		0	0
		0	0.028
		0.665	0.172
		0.245	0.224
		0.755	0
		0.478	0.098
		0	0.457
		0.217	0.226
		0.259	0
		0	0.137
		0	0.29
		0.438	0
		0.238	0
		0.305	0.345
		0.143	0
		0.3	0
		0	0
		0.327	0
		0	0.291
		0	0
		0.541	0
		0.323	0
		0	0.265
		0.215	0.248
		0	0
		0	0
		0	0
		0.42	0.996
		0.176	0
		0.473	0.986
		0	0
		0	0
		0	0.191
		0.181	0.382
		0.208	0
		0.016	0.395
		0	0.258
		0.126	0.18
		0	0.384
		0	0.55
		0	0.277
		0	0
		0	0
		0.004	0.266
		0	0.242
		0	0
		0.297	0
		0.303	0.086
		0.213	0
		0	0.166
		0.006	0.008
		0	0
		0.031	0
		0.112	0
		0.402	0.114
		0	0.173
		0	0.193
		0	0.501
		0	0
		0.265	0
		0	0.202
		0.451	0.229
		0	0
		1	0
		0	0.217
		0	0
		0	0.164
		0	0
		0	0
		0.209	0
		0	0
		0.493	0
		0.406	0.234
		0.127	0.152
		0.257	0
		0	0
		0.563	0.108
		0	0
		0.321	0
		0.222	0.579
		0	0
		0.134	0
		0.424	0.028
		0.145	0
		0.226	0.058
		0	0.533
		0	0
		0	0.306
		0	0.456
		0.289	0.451
		0	0.13
		0.028	0
		0	0
		0.313	0
		0	0.175
		0	0
		0.661	0.378
		0	0.114
		0.778	0.355
		0	0.205
		0	0
		0	0
		0.184	0
		0.285	0
		0	0.187
		0	0.285
		0	0
		0.003	0
		0.024	0
		0.269	0
		0	0
		0	0.212
		0	0
		0	0
		0	0.142
		0	0.068
		0	0.439
		0	0
		0	0
		0	0
		0	0.024
		0.355	0.306
		0.192	0.095
		0	0.123
		0	0
		0.029	0
		0	0.158
		0.001	0.148
		0	0
		0	0.038
		0	0.156
		0	0.373
		0	0.135
		0.084	0
		0.006	0
		0	0
		0	0.119
		0	0
		0	0
		0	0
		0.209	0
		0	0.168
		0	0
		0.007	0
		0	0.103
		0	0
		0	0.154
		0.006	0
		0	0
		1	1
		0	0
		0	0
		0.239	0.15
		0.147	0.701
		0	0.184
		0	0.19
		0.211	0
		0	0.245
		0	0
		0	0
		0.497	0
		0	0.132
		0	0.02
		0.385	0
		0	0
		0	0.171
		0.231	0
		0	0
		0	0.275
		0	0.129
		0	0
		0.004	0.482
		0.031	0.378
		0.002	0
		0	0
		0.42	0.394
		0.283	0.221
		0	0
		0	0
		0.026	0
		0.259	0.286
		0.366	0
		0	0.213
		0.272	0.522
		0.062	0
		0	0
		0.463	0.43
		0	0
		0.004	0.006
		0	0
		0	0
		0
		0.176
		1
		0
		0
		0.33
		0
		0.018
		0.175
		0
		0
		0
		0
		0
		0
		0.057
		0
		0
		0
		0
		0
		0.04
		0
		0
		0.112
		0.607
		0.197
		0.212
		0
		1
		0.38
		0
		0
		0.031
		0.668
		0.186
		0
		0
		0
		0
		0
		0.514
		0
		0
		0
		0.174
		0
		0.403
		0.255
		0
		0.025
		0.052
		0.338
		0
		0
		0
		0.147
		0
		0
		0
		0.213

## Sheet: Fig3b_Pre_Self
Time (ms) | Hz	1	1.2349	1.5249	1.883	2.3253	2.8714	3.5457	4.3785	5.4068	6.6767	8.2448	10.1811	12.5723	15.525	19.1712	23.6738	29.2338	36.0997	44.578	55.0476	67.9761	83.941	103.656	128
-499	0.00101751	0.00394833	0.00875155	0.0082368	0.00350828	0.00492874	0.00344027	0.00154104	0.00310707	-8.04954e-05	-0.00446515	-0.00176686	0.000294171	0.00482723	-0.00592008	-0.0028456	-0.000248032	-0.000766785	-0.000775255	0.000386067	-0.00047835	0.000441849	-0.000327349	-6.03246e-05
-498	0.00103548	0.00391673	0.00865233	0.00806067	0.00333201	0.00479579	0.00332902	0.00142366	0.00298884	-0.000199133	-0.00456042	-0.00186269	0.000166773	0.00469918	-0.00592533	-0.00285424	-0.000304666	-0.000825208	-0.000811056	0.000329557	-0.000514791	0.000479658	-0.000319039	-7.04256e-05
-497	0.00105566	0.00388458	0.00855349	0.00788599	0.00315792	0.00466447	0.003219	0.00130735	0.00287183	-0.00031592	-0.00465428	-0.00195999	3.88455e-05	0.0045749	-0.00592087	-0.00285936	-0.000358242	-0.000878014	-0.000842761	0.000275853	-0.000550921	0.000516392	-0.000306394	-8.05545e-05
-496	0.00107663	0.00385386	0.00845474	0.00771272	0.00298602	0.00453477	0.00311021	0.00119211	0.00275603	-0.000430905	-0.0047468	-0.00205862	-8.93422e-05	0.00445454	-0.00590674	-0.00286088	-0.000408605	-0.000925191	-0.000870554	0.000225064	-0.000586514	0.000551697	-0.000289586	-9.04908e-05
-495	0.00110129	0.00382199	0.00835605	0.0075409	0.00281629	0.00440668	0.00300265	0.00107795	0.00264143	-0.000544133	-0.00483801	-0.00215841	-0.000217519	0.00433826	-0.00588297	-0.00285877	-0.000455618	-0.000966772	-0.000894644	0.000177277	-0.000621338	0.000585258	-0.000268851	-0.000100017
-494	0.00112254	0.00379153	0.0082576	0.00737051	0.00264871	0.00428016	0.00289632	0.000964883	0.00252803	-0.000655652	-0.00492797	-0.00225922	-0.000345413	0.00422618	-0.00584963	-0.00285298	-0.000499165	-0.00100283	-0.000915265	0.000132561	-0.000655159	0.000616803	-0.000244482	-0.000108923
-493	0.00114218	0.00376121	0.00815995	0.00720152	0.00248328	0.00415522	0.00279121	0.000852912	0.00241582	-0.000765509	-0.00501673	-0.00236089	-0.000472756	0.00411845	-0.00580678	-0.00284352	-0.000539148	-0.00103349	-0.000932668	9.09651e-05	-0.000687745	0.000646103	-0.000216823	-0.000117014
-492	0.00116368	0.00372988	0.00806241	0.00703399	0.00231998	0.00403182	0.00268732	0.000742047	0.0023048	-0.000873749	-0.00510434	-0.00246327	-0.000599278	0.00401516	-0.00575455	-0.00283039	-0.000575491	-0.00105888	-0.000947119	5.25208e-05	-0.000718871	0.000672971	-0.000186256	-0.000124118
-491	0.00118601	0.00369788	0.0079652	0.0068679	0.00215879	0.00390996	0.00258464	0.000632296	0.00219495	-0.000980419	-0.00519084	-0.00256619	-0.000724714	0.00391644	-0.00569304	-0.00281363	-0.000608137	-0.00107919	-0.000958896	1.72444e-05	-0.000748317	0.00069726	-0.000153193	-0.000130087
-490	0.00120732	0.00366562	0.00786812	0.00670324	0.0019997	0.00378962	0.00248317	0.000523666	0.00208628	-0.00108557	-0.00527627	-0.00266949	-0.000848801	0.00382237	-0.0056224	-0.00279329	-0.000637047	-0.00109463	-0.000968285	-1.48613e-05	-0.000775879	0.000718859	-0.000118063	-0.000134803
-489	0.00122812	0.00363372	0.00777181	0.00654	0.00184271	0.00367077	0.0023829	0.000416165	0.00197876	-0.00118923	-0.00536067	-0.00277301	-0.000971279	0.00373303	-0.00554279	-0.00276946	-0.000662199	-0.00110542	-0.000975573	-4.38035e-05	-0.000801369	0.00073769	-8.13078e-05	-0.000138186
-488	0.00124959	0.00360279	0.00767553	0.00637819	0.00168779	0.00355341	0.00228383	0.000309797	0.0018724	-0.00129146	-0.00544407	-0.00287659	-0.00109189	0.0036485	-0.00545439	-0.00274224	-0.000683589	-0.00111182	-0.000981046	-6.95964e-05	-0.000824616	0.000753705	-4.33645e-05	-0.000140194
-487	0.00126937	0.00357215	0.0075795	0.0062178	0.00153492	0.00343752	0.00218595	0.000204571	0.00176719	-0.0013923	-0.00552653	-0.00298006	-0.00121039	0.00356884	-0.00535741	-0.00271178	-0.000701226	-0.00111407	-0.000984986	-9.22578e-05	-0.000845474	0.000766879	-4.66295e-06	-0.000140824
-486	0.00129117	0.00354058	0.00748401	0.00605886	0.00138411	0.00332307	0.00208927	0.00010049	0.00166311	-0.0014918	-0.00560805	-0.00308326	-0.00132653	0.0034941	-0.00525205	-0.00267822	-0.000715135	-0.00111245	-0.000987667	-0.000111805	-0.000863821	0.000777206	3.43844e-05	-0.000140117
-485	0.00131487	0.00350937	0.00738854	0.00590136	0.00123532	0.00321006	0.00199377	-2.43866e-06	0.00156015	-0.00158998	-0.00568868	-0.00318603	-0.00144007	0.00342433	-0.00513855	-0.00264176	-0.00072535	-0.00110724	-0.000989348	-0.000128253	-0.000879561	0.000784698	7.33885e-05	-0.000138152
-484	0.00133284	0.00347795	0.00729342	0.00574531	0.00108855	0.00309847	0.00189945	-0.000104211	0.00145831	-0.0016869	-0.00576844	-0.00328822	-0.00155077	0.00335955	-0.00501717	-0.0026026	-0.000731913	-0.00109871	-0.000990279	-0.00014161	-0.000892629	0.000789376	0.000111989	-0.000135049
-483	0.00134988	0.00344709	0.00719858	0.00559068	0.000943783	0.00298828	0.0018063	-0.000204823	0.00135757	-0.0017826	-0.00584735	-0.00338965	-0.00165842	0.00329978	-0.00488817	-0.00256098	-0.000734877	-0.00108714	-0.000990687	-0.000151875	-0.000902992	0.000791271	0.000149857	-0.000130964
-482	0.00136734	0.00341635	0.00710417	0.00543748	0.000801004	0.00287948	0.00171433	-0.00030427	0.00125792	-0.00187711	-0.00592543	-0.00349019	-0.00176279	0.00324504	-0.00475182	-0.00251715	-0.000734295	-0.00107279	-0.000990783	-0.000159035	-0.000910646	0.00079042	0.0001867	-0.000126085
-481	0.00138618	0.00338528	0.00701009	0.0052857	0.000660197	0.00277204	0.00162351	-0.000402548	0.00115936	-0.00197046	-0.00600271	-0.00358967	-0.00186366	0.00319533	-0.00460843	-0.0024714	-0.000730226	-0.00105592	-0.000990759	-0.000163066	-0.000915621	0.000786866	0.000222258	-0.000120625
-480	0.00140613	0.00335364	0.00691627	0.00513541	0.000521346	0.00266596	0.00153386	-0.000499654	0.00106186	-0.00206271	-0.00607919	-0.00368795	-0.00196085	0.00315064	-0.00445829	-0.00242402	-0.000722729	-0.00103679	-0.000990782	-0.000163931	-0.00091798	0.000780657	0.000256309	-0.000114818
-479	0.00142619	0.00332177	0.00682297	0.00498654	0.000384438	0.00256123	0.00144536	-0.000595585	0.000965416	-0.00215388	-0.00615489	-0.00378489	-0.00205415	0.00311095	-0.00430173	-0.00237532	-0.000711862	-0.00101563	-0.000990999	-0.000161576	-0.000917819	0.000771846	0.000288663	-0.000108912
-478	0.00144592	0.00329056	0.0067302	0.00483907	0.000249458	0.00245781	0.00135802	-0.000690339	0.00087002	-0.002244	-0.00622982	-0.00388033	-0.00214337	0.00307623	-0.00413906	-0.00232565	-0.000697679	-0.000992656	-0.000991534	-0.000155939	-0.000915262	0.000760494	0.000319163	-0.000103159
-477	0.00146394	0.00325955	0.00663791	0.00469306	0.00011639	0.00235571	0.00127181	-0.000783912	0.000775656	-0.00233312	-0.00630399	-0.00397415	-0.00222835	0.00304645	-0.00397061	-0.00227534	-0.00068023	-0.00096808	-0.000992491	-0.000146943	-0.000910465	0.000746668	0.000347682	-9.78105e-05
-476	0.00147993	0.00322869	0.00654606	0.00454846	-1.47802e-05	0.0022549	0.00118674	-0.000876305	0.000682314	-0.00242125	-0.0063774	-0.00406622	-0.00230891	0.00302156	-0.00379673	-0.00222476	-0.00065956	-0.00094209	-0.000993951	-0.000134504	-0.000903609	0.000730449	0.000374118	-9.31072e-05
-475	0.0014902	0.00319654	0.00645516	0.0044053	-0.000144068	0.00215537	0.00110281	-0.000967513	0.000589979	-0.00250843	-0.00645005	-0.0041564	-0.0023849	0.0030015	-0.00361776	-0.00217426	-0.000635705	-0.000914859	-0.000995979	-0.00011853	-0.000894901	0.000711931	0.000398392	-8.9274e-05
-474	0.00150036	0.00316455	0.00636436	0.00426356	-0.000271488	0.0020571	0.00102	-0.00105754	0.000498641	-0.00259469	-0.00652193	-0.00424458	-0.00245618	0.00298622	-0.00343404	-0.00212422	-0.000608697	-0.000886543	-0.000998622	-9.89283e-05	-0.000884566	0.000691225	0.000420448	-8.65123e-05
-473	0.00150719	0.00313283	0.0062745	0.00412325	-0.000397056	0.00196009	0.000938315	-0.00114638	0.000408286	-0.00268005	-0.00659306	-0.00433065	-0.0025226	0.00297564	-0.00324593	-0.00207502	-0.000578556	-0.000857282	-0.00100191	-7.56059e-05	-0.000872847	0.000668463	0.000440245	-8.49945e-05
-472	0.001511	0.0031007	0.00618517	0.00398436	-0.000520786	0.00186431	0.000857745	-0.00123403	0.000318902	-0.00276454	-0.00666341	-0.00441449	-0.00258404	0.00296969	-0.00305377	-0.00202701	-0.000545298	-0.000827201	-0.00100586	-4.84749e-05	-0.000859997	0.000643795	0.000457759	-8.48592e-05
-471	0.00151555	0.00306965	0.0060959	0.00384692	-0.000642695	0.00176976	0.000778285	-0.0013205	0.000230478	-0.00284818	-0.00673297	-0.00449599	-0.00264038	0.00296826	-0.00285791	-0.00198056	-0.00050893	-0.000796408	-0.00101048	-1.7457e-05	-0.000846278	0.000617399	0.000472976	-8.62071e-05
-470	0.0015182	0.00303867	0.00600732	0.00371088	-0.000762797	0.00167641	0.000699929	-0.00140578	0.000142999	-0.00293099	-0.00680175	-0.00457507	-0.00269153	0.00297127	-0.00265871	-0.00193604	-0.000469452	-0.000765001	-0.00101577	1.75123e-05	-0.000831951	0.000589476	0.000485896	-8.90993e-05
-469	0.00152435	0.00300717	0.00591962	0.00357623	-0.000881107	0.00158426	0.000622673	-0.00148987	5.64549e-05	-0.00301299	-0.00686972	-0.00465163	-0.00273739	0.00297862	-0.00245653	-0.00189379	-0.000426859	-0.00073306	-0.00102173	5.64798e-05	-0.000817276	0.00056025	0.000496526	-9.35549e-05
-468	0.00152752	0.00297644	0.00583238	0.00344302	-0.000997642	0.00149329	0.00054651	-0.00157278	-2.91672e-05	-0.0030942	-0.00693686	-0.00472558	-0.00277788	0.00299018	-0.00225169	-0.00185414	-0.000381142	-0.000700657	-0.00102833	9.94699e-05	-0.000802501	0.000529972	0.000504885	-9.95518e-05
-467	0.00152849	0.00294606	0.0057458	0.00331124	-0.00111242	0.00140349	0.000471434	-0.00165451	-0.000113879	-0.00317464	-0.00700315	-0.00479685	-0.00281293	0.00300584	-0.00204456	-0.00181742	-0.000332289	-0.000667852	-0.00103557	0.000146481	-0.000787863	0.000498914	0.000510995	-0.000107027
-466	0.00153041	0.00291582	0.00565951	0.00318088	-0.00122545	0.00131484	0.00039744	-0.00173505	-0.000197693	-0.00325432	-0.00706858	-0.00486537	-0.00284247	0.00302548	-0.00183548	-0.00178392	-0.000280287	-0.000634693	-0.00104343	0.000197483	-0.000773578	0.000467369	0.00051489	-0.000115878
-465	0.00153258	0.00288609	0.0055736	0.00305193	-0.00133675	0.00122734	0.000324522	-0.00181441	-0.00028062	-0.00333325	-0.00713312	-0.00493107	-0.00286646	0.00304896	-0.00162478	-0.00175391	-0.000225126	-0.000601223	-0.00105189	0.000252413	-0.00075984	0.000435646	0.000516606	-0.000125968
-464	0.00153491	0.00285698	0.00548783	0.00292441	-0.00144633	0.00114096	0.000252674	-0.00189259	-0.000362672	-0.00341146	-0.00719675	-0.0049939	-0.00288486	0.00307613	-0.00141281	-0.00172764	-0.000166798	-0.000567474	-0.00106094	0.000311173	-0.000746816	0.000404067	0.000516189	-0.000137124
-463	0.00153433	0.0028271	0.00540275	0.00279828	-0.00155422	0.00105571	0.00018189	-0.00196959	-0.00044386	-0.00348893	-0.00725942	-0.00505379	-0.00289765	0.00310686	-0.00119989	-0.00170535	-0.000105302	-0.000533471	-0.00107055	0.000373628	-0.000734644	0.000372961	0.000513687	-0.000149148
-462	0.00153254	0.00279703	0.00531828	0.00267356	-0.00166042	0.000971554	0.000112166	-0.00204541	-0.000524195	-0.0035657	-0.00732113	-0.00511071	-0.00290481	0.00314099	-0.000986372	-0.00168723	-4.0647e-05	-0.000499233	-0.00108071	0.000439605	-0.00072343	0.000342657	0.000509155	-0.000161813
-461	0.00152932	0.0027669	0.00523449	0.00255026	-0.00176495	0.000888494	4.34939e-05	-0.00212006	-0.000603688	-0.00364175	-0.00738183	-0.00516462	-0.00290633	0.00317835	-0.000772573	-0.00167345	2.71495e-05	-0.000464774	-0.0010914	0.000508894	-0.00071325	0.000313483	0.000502652	-0.000174873
-460	0.00152148	0.00273655	0.00515116	0.00242835	-0.00186783	0.000806515	-2.41307e-05	-0.00219354	-0.000682349	-0.00371711	-0.00744148	-0.00521548	-0.00290223	0.00321879	-0.000558827	-0.00166414	9.80545e-05	-0.000430102	-0.00110259	0.000581241	-0.000704144	0.000285755	0.00049424	-0.000188067
-459	0.00151534	0.00270565	0.00506802	0.00230788	-0.00196907	0.000725604	-9.07137e-05	-0.00226585	-0.000760188	-0.00379176	-0.00750007	-0.00526327	-0.00289251	0.00326213	-0.000345458	-0.0016594	0.000172019	-0.000395221	-0.00111425	0.000656356	-0.000696123	0.000259772	0.000483983	-0.000201117
-458	0.00151177	0.00267644	0.00498545	0.00218878	-0.00206869	0.000645752	-0.000156261	-0.00233699	-0.000837215	-0.00386572	-0.00755754	-0.00530797	-0.0028772	0.0033082	-0.000132796	-0.00165932	0.000248977	-0.00036013	-0.00112634	0.000733909	-0.000689166	0.00023581	0.000471951	-0.000213743
-457	0.00150539	0.00264682	0.0049031	0.0020711	-0.0021667	0.000566946	-0.000220778	-0.00240697	-0.00091344	-0.00393898	-0.00761386	-0.00534956	-0.00285635	0.00335681	7.88351e-05	-0.00166393	0.00032884	-0.000324829	-0.00113882	0.00081353	-0.000683226	0.000214116	0.00045821	-0.000225655
-456	0.00149996	0.00261722	0.00482113	0.00195485	-0.00226311	0.000489175	-0.000284271	-0.00247579	-0.000988871	-0.00401155	-0.007669	-0.00538804	-0.00282999	0.00340778	0.000289107	-0.00167325	0.000411499	-0.000289311	-0.00115162	0.000894816	-0.000678231	0.000194902	0.000442832	-0.000236566
-455	0.00149159	0.00258761	0.00473971	0.00183998	-0.00235795	0.000412428	-0.000346745	-0.00254345	-0.00106352	-0.00408342	-0.00772291	-0.0054234	-0.00279818	0.00346092	0.000497691	-0.00168724	0.000496821	-0.000253572	-0.00116467	0.000977326	-0.000674089	0.000178343	0.000425887	-0.000246191
-454	0.00147875	0.00255823	0.00465907	0.00172645	-0.00245122	0.000336696	-0.000408205	-0.00260996	-0.00113739	-0.00415459	-0.00777555	-0.00545564	-0.00276099	0.00351604	0.000704257	-0.00170585	0.000584646	-0.000217606	-0.00117788	0.00106059	-0.000670689	0.000164568	0.000407447	-0.000254252
-453	0.00147039	0.00252944	0.00457855	0.00161435	-0.00254294	0.000261966	-0.000468659	-0.00267532	-0.00121049	-0.00422506	-0.00782688	-0.00548477	-0.00271848	0.00357293	0.000908473	-0.00172901	0.00067479	-0.000181409	-0.00119115	0.00114411	-0.000667909	0.000153659	0.000387587	-0.000260482
-452	0.00145808	0.00250125	0.00449886	0.0015036	-0.00263313	0.00018823	-0.000528109	-0.00273953	-0.00128283	-0.00429481	-0.00787685	-0.0055108	-0.00267075	0.00363141	0.00111	-0.0017566	0.000767041	-0.000144978	-0.00120435	0.00122735	-0.00066562	0.000145651	0.000366382	-0.000264628
-451	0.00144518	0.00247228	0.00441966	0.00139427	-0.00272181	0.000115477	-0.000586564	-0.0028026	-0.00135442	-0.00436385	-0.00792543	-0.00553375	-0.00261788	0.00369126	0.00130851	-0.0017885	0.000861161	-0.000108315	-0.00121734	0.00130977	-0.000663686	0.000140527	0.000343912	-0.000266452
-450	0.00143069	0.00244417	0.0043408	0.00128629	-0.00280897	4.36968e-05	-0.000644027	-0.00286453	-0.00142526	-0.00443217	-0.00797257	-0.00555365	-0.00255997	0.00375228	0.00150365	-0.00182452	0.000956885	-7.14268e-05	-0.00122995	0.00139081	-0.000661975	0.000138221	0.000320261	-0.000265742
-449	0.00141768	0.00241593	0.00426239	0.00117967	-0.00289464	-2.71195e-05	-0.000700504	-0.00292532	-0.00149536	-0.00449976	-0.00801823	-0.00557051	-0.00249712	0.00381426	0.00169507	-0.00186451	0.00105392	-3.43267e-05	-0.00124203	0.00146988	-0.000660356	0.000138617	0.00029552	-0.000262307
-448	0.00140526	0.00238829	0.00418455	0.00107441	-0.00297884	-9.69816e-05	-0.000756001	-0.00298498	-0.00156473	-0.0045666	-0.00806236	-0.00558437	-0.00242944	0.003877	0.00188243	-0.00190825	0.00115195	2.96414e-06	-0.00125336	0.00154639	-0.000658704	0.000141552	0.000269791	-0.000255985
-447	0.00139704	0.0023612	0.0041066	0.000970549	-0.00306158	-0.000165899	-0.000810522	-0.00304351	-0.00163337	-0.00463269	-0.00810492	-0.00559526	-0.00235707	0.00394028	0.00206538	-0.00195553	0.00125063	4.04153e-05	-0.00126376	0.00161977	-0.000656908	0.00014682	0.000243185	-0.000246648
-446	0.00138802	0.00233302	0.00402929	0.000868038	-0.00314287	-0.00023388	-0.000864073	-0.00310091	-0.00170128	-0.00469803	-0.00814586	-0.00560321	-0.00228011	0.0040039	0.00224355	-0.00200611	0.0013496	7.79852e-05	-0.00127301	0.00168943	-0.000654863	0.000154176	0.000215829	-0.0002342
-445	0.00138214	0.0023063	0.0039525	0.000766852	-0.00322272	-0.000300933	-0.00091666	-0.0031572	-0.00176847	-0.00476258	-0.00818515	-0.00560828	-0.00219869	0.00406765	0.0024166	-0.00205976	0.00144848	0.00011562	-0.00128088	0.00175479	-0.000652483	0.00016334	0.000187864	-0.000218589
-444	0.00137581	0.00227955	0.0038763	0.000666996	-0.00330116	-0.000367068	-0.000968287	-0.00321237	-0.00183495	-0.00482635	-0.00822274	-0.00561049	-0.00211297	0.00413132	0.00258415	-0.00211621	0.00154685	0.000153253	-0.00128717	0.0018153	-0.000649693	0.000174006	0.000159451	-0.0001998
-443	0.00137058	0.00225378	0.00380014	0.000568457	-0.00337819	-0.000432292	-0.00101896	-0.00326643	-0.00190071	-0.00488933	-0.00825859	-0.00560989	-0.00202306	0.00419469	0.00274586	-0.00217521	0.00164432	0.000190803	-0.00129166	0.00187043	-0.000646433	0.000185843	0.000130769	-0.000177865
-442	0.00136496	0.00222757	0.0037246	0.000471283	-0.00345383	-0.000496614	-0.00106868	-0.00331937	-0.00196577	-0.00495149	-0.00829266	-0.00560655	-0.00192913	0.00425757	0.00290135	-0.0022365	0.00174044	0.000228171	-0.00129413	0.00191968	-0.00064266	0.000198508	0.000102019	-0.000152865
-441	0.00135777	0.0022007	0.00364956	0.000375415	-0.00352809	-0.000560042	-0.00111746	-0.00337121	-0.00203012	-0.00501283	-0.00832491	-0.00560049	-0.00183131	0.00431974	0.00305028	-0.00229981	0.00183477	0.000265246	-0.0012944	0.00196258	-0.000638345	0.000211651	7.34202e-05	-0.000124925
-440	0.00134999	0.00217315	0.00357527	0.00028087	-0.00360099	-0.000622584	-0.0011653	-0.00342195	-0.00209377	-0.00507332	-0.0083553	-0.00559179	-0.00172977	0.004381	0.0031923	-0.00236488	0.00192689	0.000301897	-0.00129228	0.00199872	-0.000633472	0.000224919	4.52145e-05	-9.42221e-05
-439	0.00134665	0.00214688	0.00350137	0.000187645	-0.00367253	-0.000684246	-0.0012122	-0.0034716	-0.00215671	-0.00513297	-0.00838379	-0.00558049	-0.00162465	0.00444115	0.00332704	-0.00243145	0.00201633	0.000337977	-0.00128762	0.00202773	-0.000628041	0.000237967	1.76596e-05	-6.0983e-05
-438	0.00134555	0.00211989	0.00342758	9.57446e-05	-0.00374274	-0.000745036	-0.00125817	-0.00352015	-0.00221896	-0.00519175	-0.00841036	-0.00556664	-0.0015161	0.0045	0.00345417	-0.00249925	0.00210266	0.000373322	-0.00128028	0.0020493	-0.000622061	0.000250464	-8.97141e-06	-2.54812e-05
-437	0.00134568	0.00209246	0.00335408	5.17185e-06	-0.00381163	-0.000804962	-0.00130321	-0.0035676	-0.0022805	-0.00524964	-0.00843496	-0.00555032	-0.00140431	0.00455734	0.00357336	-0.00256804	0.00218545	0.000407752	-0.00127016	0.00206317	-0.000615556	0.000262093	-3.43945e-05	1.19634e-05
-436	0.00134491	0.0020649	0.00328122	-8.40811e-05	-0.0038792	-0.000864031	-0.00134734	-0.00361397	-0.00234135	-0.00530664	-0.00845756	-0.00553157	-0.00128941	0.00461298	0.00368429	-0.00263758	0.00226427	0.000441072	-0.0012572	0.00206915	-0.000608559	0.000272566	-5.83196e-05	5.09886e-05
-435	0.00134609	0.00203786	0.00320847	-0.000172047	-0.00394548	-0.000922249	-0.00139054	-0.00365926	-0.00240149	-0.00536273	-0.00847815	-0.00551046	-0.00117158	0.00466674	0.00378665	-0.00270763	0.0023387	0.000473069	-0.00124135	0.00206714	-0.000601112	0.000281619	-8.04566e-05	9.11944e-05
-434	0.00134721	0.00201	0.00313626	-0.0002587	-0.00401048	-0.000979622	-0.00143284	-0.00370347	-0.00246094	-0.0054179	-0.00849668	-0.00548706	-0.00105099	0.00471843	0.00388014	-0.00277796	0.00240836	0.000503519	-0.00122262	0.00205708	-0.000593268	0.000289019	-0.000100522	0.000132148
-433	0.00134377	0.00198135	0.00306481	-0.000344063	-0.0040742	-0.00103616	-0.00147422	-0.0037466	-0.00251968	-0.00547212	-0.00851313	-0.00546141	-0.000927793	0.00476787	0.00396449	-0.00284837	0.00247288	0.000532183	-0.00120103	0.002039	-0.000585087	0.000294569	-0.000118244	0.000173393
-432	0.00134365	0.00195155	0.00299362	-0.000428162	-0.00413666	-0.00109186	-0.0015147	-0.00378866	-0.00257773	-0.0055254	-0.00852749	-0.00543359	-0.000802159	0.00481488	0.00403945	-0.00291865	0.00253192	0.000558814	-0.00117665	0.002013	-0.000576639	0.000298105	-0.000133373	0.000214453
-431	0.00134299	0.00192182	0.00292289	-0.000511004	-0.00419788	-0.00114674	-0.00155428	-0.00382965	-0.00263507	-0.00557771	-0.00853972	-0.00540366	-0.000674255	0.00485929	0.00410477	-0.00298861	0.00258516	0.000583153	-0.00114959	0.00197926	-0.000568001	0.000299497	-0.000145684	0.000254842
-430	0.00134442	0.00189268	0.0028528	-0.000592596	-0.00425786	-0.0012008	-0.00159297	-0.00386957	-0.0026917	-0.00562904	-0.00854983	-0.00537169	-0.000544249	0.00490095	0.00416024	-0.00305806	0.00263233	0.000604939	-0.00111997	0.00193803	-0.00055926	0.000298654	-0.000154987	0.000294075
-429	0.0013436	0.0018622	0.00278341	-0.000672958	-0.00431662	-0.00125404	-0.00163076	-0.00390842	-0.00274763	-0.00567939	-0.00855779	-0.00533774	-0.000412304	0.00493967	0.00420568	-0.00312684	0.00267319	0.000623902	-0.00108795	0.00188963	-0.000550508	0.000295515	-0.000161129	0.000331673
-428	0.00134308	0.00183202	0.00271418	-0.000752032	-0.00437417	-0.00130648	-0.00166766	-0.00394622	-0.00280285	-0.00572873	-0.00856359	-0.00530188	-0.000278588	0.00497533	0.00424093	-0.00319477	0.00270752	0.000639774	-0.00105372	0.00183444	-0.000541847	0.000290053	-0.000164	0.000367176
-427	0.00134084	0.00180055	0.00264545	-0.000829886	-0.00443053	-0.00135811	-0.00170368	-0.00398296	-0.00285735	-0.00577706	-0.00856722	-0.00526418	-0.000143266	0.00500775	0.00426583	-0.00326172	0.00273517	0.000652289	-0.00101747	0.00177293	-0.000533385	0.00028227	-0.000163538	0.000400145
-426	0.00133731	0.00176882	0.00257714	-0.000906459	-0.0044857	-0.00140895	-0.00173882	-0.00401864	-0.00291113	-0.00582437	-0.00856869	-0.0052247	-6.50204e-06	0.0050368	0.0042803	-0.00332753	0.00275603	0.000661185	-0.000979435	0.0017056	-0.000525239	0.000272198	-0.000159727	0.000430177
-425	0.00133288	0.00173821	0.00250948	-0.000981801	-0.0045397	-0.00145899	-0.00177308	-0.00405326	-0.00296419	-0.00587064	-0.00856799	-0.00518352	0.000131541	0.00506234	0.00428425	-0.00339206	0.00277001	0.000666208	-0.000939841	0.00163303	-0.000517529	0.00025989	-0.000152602	0.000456906
-424	0.00133398	0.00170828	0.00244197	-0.00105592	-0.00459253	-0.00150824	-0.00180647	-0.00408684	-0.00301653	-0.00591587	-0.00856513	-0.0051407	0.0002707	0.00508425	0.00427764	-0.0034552	0.00277709	0.000667117	-0.000898927	0.00155583	-0.000510383	0.000245425	-0.000142245	0.00048001
-423	0.00133589	0.00167932	0.00237501	-0.00112886	-0.00464422	-0.00155671	-0.00183898	-0.00411936	-0.00306814	-0.00596006	-0.00856011	-0.00509631	0.000410814	0.00510238	0.00426044	-0.0035168	0.00277729	0.000663684	-0.000856936	0.00147468	-0.000503929	0.000228896	-0.000128786	0.000499216
-422	0.00134164	0.00165024	0.00230813	-0.00120059	-0.00469476	-0.0016044	-0.00187063	-0.00415084	-0.00311901	-0.00600318	-0.00855294	-0.00505043	0.000551722	0.00511663	0.00423267	-0.00357676	0.00277067	0.000655701	-0.000814112	0.00139026	-0.000498298	0.000210417	-0.000112398	0.000514302
-421	0.00134441	0.00162043	0.00224196	-0.00127112	-0.00474418	-0.00165132	-0.00190141	-0.00418127	-0.00316914	-0.00604524	-0.00854365	-0.00500313	0.000693267	0.00512689	0.00419437	-0.00363494	0.00275734	0.000642983	-0.00077069	0.00130331	-0.00049362	0.000190112	-9.32908e-05	0.000525098
-420	0.00134708	0.00159011	0.00217624	-0.00134048	-0.00479249	-0.00169746	-0.00193134	-0.00421066	-0.00321853	-0.00608623	-0.00853225	-0.00495447	0.000835291	0.00513304	0.00414562	-0.00369125	0.00273746	0.000625369	-0.000726904	0.00121457	-0.000490019	0.000168119	-7.17124e-05	0.000531486
-419	0.00135474	0.00156088	0.0021108	-0.00140866	-0.00483969	-0.00174284	-0.0019604	-0.00423901	-0.00326716	-0.00612615	-0.00851875	-0.00490454	0.000977637	0.00513499	0.00408653	-0.00374555	0.00271122	0.000602727	-0.000682974	0.00112482	-0.000487612	0.000144586	-4.79378e-05	0.000533402
-418	0.00135753	0.00153136	0.00204617	-0.00147568	-0.00488579	-0.00178746	-0.00198862	-0.00426632	-0.00331504	-0.00616498	-0.00850321	-0.00485341	0.00112015	0.00513265	0.00401721	-0.00379775	0.00267885	0.000574957	-0.000639111	0.00103482	-0.000486506	0.000119666	-2.22658e-05	0.00053083
-417	0.00136457	0.001502	0.00198176	-0.00154152	-0.00493081	-0.00183131	-0.00201598	-0.00429259	-0.00336215	-0.00620274	-0.00848563	-0.00480115	0.00126268	0.00512594	0.00393784	-0.00384771	0.00264064	0.000541993	-0.000595512	0.000945348	-0.000486793	9.35238e-05	4.98771e-06	0.000523803
-416	0.00136631	0.00147271	0.00191801	-0.00160621	-0.00497476	-0.00187441	-0.00204249	-0.00431783	-0.00340849	-0.00623941	-0.00846606	-0.00474785	0.00140507	0.00511477	0.0038486	-0.00389534	0.0025969	0.000503806	-0.000552364	0.000857151	-0.000488548	6.63268e-05	3.34954e-05	0.000512398
-415	0.0013709	0.0014442	0.00185462	-0.00166971	-0.00501765	-0.00191676	-0.00206815	-0.00434202	-0.00345406	-0.006275	-0.00844454	-0.00469358	0.00154717	0.00509907	0.00374971	-0.00394051	0.00254796	0.000460404	-0.000509839	0.000770969	-0.000491826	3.82503e-05	6.29245e-05	0.000496736
-414	0.00137207	0.0014155	0.00179202	-0.00173208	-0.00505948	-0.00195837	-0.00209297	-0.00436519	-0.00349884	-0.0063095	-0.00842112	-0.00463842	0.00168883	0.00507879	0.0036414	-0.0039831	0.0024942	0.000411838	-0.000468098	0.000687512	-0.000496657	9.47508e-06	9.29417e-05	0.000476975
-413	0.00137252	0.00138655	0.00173017	-0.00179333	-0.00510027	-0.00199922	-0.00211695	-0.00438732	-0.00354283	-0.00634292	-0.00839584	-0.00458246	0.0018299	0.00505387	0.00352393	-0.00402299	0.00243602	0.000358197	-0.000427291	0.000607453	-0.000503047	-1.98127e-05	0.000123219	0.00045331
-412	0.00137475	0.00135878	0.00166905	-0.00185349	-0.00514003	-0.00203934	-0.0021401	-0.00440841	-0.00358602	-0.00637526	-0.00836875	-0.00452579	0.00197023	0.00502427	0.00339759	-0.00406007	0.00237381	0.000299612	-0.000387558	0.000531423	-0.000510974	-4.94211e-05	0.000153437	0.000425972
-411	0.00138066	0.00133066	0.00160821	-0.0019125	-0.00517877	-0.00207871	-0.00216241	-0.00442848	-0.00362841	-0.00640652	-0.00833992	-0.00446849	0.00210969	0.00498994	0.00326267	-0.00409421	0.00230802	0.000236257	-0.000349033	0.000460001	-0.000520389	-7.91527e-05	0.000183291	0.00039522
-410	0.00138658	0.00130301	0.00154803	-0.00197041	-0.0052165	-0.00211735	-0.00218388	-0.00444751	-0.00366999	-0.00643671	-0.0083094	-0.00441065	0.00224811	0.00495085	0.0031195	-0.00412529	0.00223908	0.000168342	-0.000311845	0.000393708	-0.000531213	-0.000108805	0.000212491	0.000361344
-409	0.00139065	0.00127614	0.00148838	-0.00202721	-0.00525323	-0.00215526	-0.00220452	-0.00446551	-0.00371074	-0.00646582	-0.00827726	-0.00435236	0.00238536	0.00490698	0.00296842	-0.00415318	0.00216744	9.61196e-05	-0.000276116	0.000333005	-0.000543342	-0.000138171	0.000240768	0.000324661
-408	0.00139568	0.00124862	0.00142925	-0.00208292	-0.00528896	-0.00219244	-0.00222434	-0.00448248	-0.00375067	-0.00649387	-0.00824357	-0.00429372	0.00252129	0.00485832	0.00280976	-0.00417778	0.00209354	1.98775e-05	-0.000241969	0.000278282	-0.000556643	-0.000167037	0.000267874	0.000285513
-407	0.00139659	0.00122184	0.00137092	-0.0021375	-0.00532371	-0.00222889	-0.00224333	-0.00449843	-0.00378977	-0.00652087	-0.00820839	-0.00423482	0.00265576	0.00480487	0.00264389	-0.00419896	0.00201783	-6.00628e-05	-0.000209528	0.000229859	-0.000570963	-0.000195191	0.000293584	0.000244263
-406	0.00140066	0.00119408	0.00131306	-0.00219102	-0.00535749	-0.00226461	-0.0022615	-0.00451334	-0.00382802	-0.00654681	-0.00817182	-0.00417577	0.00278862	0.00474662	0.00247119	-0.00421661	0.00194073	-0.000143348	-0.000178914	0.000187983	-0.000586125	-0.000222413	0.000317699	0.000201294
-405	0.00140173	0.00116693	0.00125593	-0.00224343	-0.0053903	-0.00229961	-0.00227884	-0.00452722	-0.00386541	-0.00657171	-0.00813392	-0.00411666	0.00291974	0.00468359	0.00229203	-0.00423062	0.00186266	-0.000229599	-0.000150253	0.000152826	-0.000601939	-0.000248488	0.000340046	0.000157008
-404	0.00140021	0.00113966	0.00119946	-0.00229481	-0.00542216	-0.00233389	-0.00229537	-0.00454008	-0.00390195	-0.00659558	-0.00809479	-0.0040576	0.00304896	0.00461579	0.00210681	-0.00424089	0.00178404	-0.000318411	-0.000123672	0.000124485	-0.000618198	-0.0002732	0.000360477	0.000111818
-403	0.0013978	0.00111199	0.00114328	-0.0023451	-0.00545307	-0.00236745	-0.00231108	-0.0045519	-0.00393763	-0.00661843	-0.0080545	-0.00399871	0.00317616	0.00454327	0.00191593	-0.00424733	0.00170524	-0.000409363	-9.93025e-05	0.000102984	-0.00063469	-0.000296336	0.000378873	6.61477e-05
-402	0.00139891	0.00108566	0.00108763	-0.00239437	-0.00548304	-0.0024003	-0.00232598	-0.0045627	-0.00397242	-0.00664026	-0.00801315	-0.00394007	0.00330118	0.00446606	0.00171979	-0.00424985	0.00162663	-0.000502017	-7.72743e-05	8.82794e-05	-0.000651199	-0.000317691	0.000395141	2.04266e-05
-401	0.00139914	0.00105934	0.00103238	-0.00244257	-0.00551208	-0.00243243	-0.00234006	-0.00457247	-0.00400634	-0.0066611	-0.00797083	-0.00388182	0.00342389	0.00438421	0.00151879	-0.00424838	0.00154853	-0.000595926	-5.77194e-05	8.02603e-05	-0.000667511	-0.000337069	0.000409215	-2.49161e-05
-400	0.00140115	0.00103396	0.000977942	-0.00248975	-0.0055402	-0.00246385	-0.00235333	-0.0045812	-0.00403937	-0.00668094	-0.00792764	-0.00382407	0.00354415	0.00429777	0.00131335	-0.00424287	0.00147126	-0.000690638	-4.07682e-05	7.87578e-05	-0.000683415	-0.000354284	0.000421056	-6.94554e-05
-399	0.00140151	0.00100921	0.00092368	-0.00253585	-0.00556741	-0.00249456	-0.00236579	-0.00458891	-0.00407149	-0.00669981	-0.00788367	-0.00376692	0.00366181	0.00420682	0.00110387	-0.00423326	0.00139508	-0.000785701	-2.65469e-05	8.35501e-05	-0.000698714	-0.000369166	0.00043065	-0.000112776
-398	0.00140342	0.000984307	0.000870141	-0.00258096	-0.00559372	-0.00252456	-0.00237745	-0.00459559	-0.00410271	-0.00671771	-0.00783903	-0.00371052	0.00377675	0.00411142	0.000890765	-0.00421953	0.00132024	-0.000880667	-1.51754e-05	9.43708e-05	-0.000713221	-0.000381561	0.000438009	-0.000154475
-397	0.00140718	0.000959526	0.000816919	-0.00262502	-0.00561913	-0.00255386	-0.0023883	-0.00460125	-0.00413302	-0.00673466	-0.00779382	-0.00365496	0.00388881	0.00401168	0.000674457	-0.00420167	0.00124695	-0.000975096	-6.76366e-06	0.000110917	-0.000726768	-0.000391335	0.000443169	-0.000194173
-396	0.00140978	0.000934784	0.000764322	-0.00266808	-0.00564365	-0.00258245	-0.00239836	-0.00460587	-0.00416241	-0.00675068	-0.00774814	-0.00360039	0.00399787	0.00390767	0.000455357	-0.00417968	0.00117539	-0.00106856	-1.40865e-06	0.000132859	-0.000739208	-0.000398375	0.000446189	-0.000231509
-395	0.00140986	0.000911518	0.000712121	-0.00271015	-0.00566728	-0.00261035	-0.00240761	-0.00460946	-0.00419086	-0.00676578	-0.00770209	-0.00354692	0.00410379	0.00379952	0.000233876	-0.00415358	0.00110569	-0.00116065	8.09668e-07	0.000159848	-0.000750412	-0.000402593	0.00044715	-0.000266155
-394	0.0014097	0.000889361	0.000660378	-0.00275122	-0.00569005	-0.00263754	-0.00241606	-0.00461202	-0.00421838	-0.00677997	-0.00765579	-0.00349469	0.00420643	0.00368733	1.04281e-05	-0.00412342	0.00103797	-0.00125097	-1.68046e-07	0.000191527	-0.000760276	-0.000403925	0.00044615	-0.000297811
-393	0.00140781	0.000866479	0.000609105	-0.00279129	-0.00571195	-0.00266403	-0.00242372	-0.00461356	-0.00424496	-0.00679326	-0.00760934	-0.00344382	0.00430565	0.00357122	-0.000214575	-0.00408926	0.000972321	-0.00133915	-4.37676e-06	0.00022754	-0.000768716	-0.000402334	0.000443308	-0.000326213
-392	0.00140239	0.000843709	0.000558463	-0.00283038	-0.005733	-0.00268982	-0.00243058	-0.00461406	-0.00427059	-0.00680568	-0.00756286	-0.00339444	0.00440132	0.00345133	-0.000440725	-0.00405118	0.000908793	-0.00142484	-1.18235e-05	0.000267536	-0.000775673	-0.000397813	0.000438759	-0.000351132
-391	0.00139951	0.000820395	0.000508002	-0.00286847	-0.00575319	-0.00271492	-0.00243665	-0.00461353	-0.00429526	-0.00681724	-0.00751644	-0.00334668	0.00449332	0.00332781	-0.000667612	-0.00400929	0.00084742	-0.00150773	-2.24838e-05	0.000311185	-0.000781108	-0.00039038	0.000432649	-0.00037238
-390	0.00139834	0.00079667	0.000458278	-0.00290563	-0.00577255	-0.00273932	-0.00244193	-0.00461198	-0.00431896	-0.00682796	-0.0074702	-0.00330068	0.0045815	0.00320079	-0.000894831	-0.00396371	0.000788209	-0.00158751	-3.62991e-05	0.000358174	-0.000784999	-0.000380084	0.000425139	-0.000389807
-389	0.00139587	0.000772933	0.000408991	-0.0029418	-0.00579106	-0.00276304	-0.00244643	-0.00460939	-0.00434169	-0.00683784	-0.00742424	-0.00325656	0.00466575	0.00307045	-0.00112198	-0.00391457	0.000731154	-0.00166393	-5.31738e-05	0.000408224	-0.000787345	-0.000366999	0.000416399	-0.000403305
-388	0.0013968	0.000750203	0.00035987	-0.00297701	-0.00580875	-0.00278606	-0.00245014	-0.00460578	-0.00436345	-0.00684691	-0.00737868	-0.00321446	0.00474593	0.00293694	-0.00134865	-0.00386204	0.00067623	-0.00173674	-7.29738e-05	0.000461086	-0.000788158	-0.000351228	0.000406607	-0.000412806
-387	0.00139298	0.000726752	0.000311841	-0.0030113	-0.00582562	-0.00280839	-0.00245306	-0.00460113	-0.00438422	-0.00685518	-0.00733363	-0.0031745	0.00482192	0.00280044	-0.00157445	-0.00380629	0.000623402	-0.00180573	-9.55245e-05	0.000516547	-0.000787463	-0.000332899	0.000395945	-0.000418285
-386	0.00138744	0.000704254	0.000264069	-0.00304466	-0.00584167	-0.00283004	-0.00245521	-0.00459546	-0.004404	-0.00686266	-0.00728918	-0.00313682	0.00489359	0.00266114	-0.00179898	-0.00374751	0.000572628	-0.0018707	-0.000120611	0.000574436	-0.000785291	-0.000312162	0.000384602	-0.000419758
-385	0.00137937	0.00068156	0.000216809	-0.00307709	-0.00585691	-0.002851	-0.00245658	-0.00458876	-0.00442278	-0.00686938	-0.00724544	-0.00310154	0.00496083	0.00251922	-0.00202184	-0.00368591	0.000523861	-0.00193151	-0.000147977	0.000634618	-0.000781685	-0.00028919	0.000372768	-0.000417281
-384	0.00136976	0.000659514	0.000170064	-0.00310858	-0.00587135	-0.00287127	-0.00245717	-0.00458103	-0.00444056	-0.00687534	-0.00720252	-0.00306878	0.00502352	0.00237488	-0.00224266	-0.00362169	0.000477056	-0.00198802	-0.000177328	0.000696998	-0.000776685	-0.000264172	0.000360633	-0.000410951
-383	0.00135973	0.00063814	0.000123882	-0.0031392	-0.005885	-0.00289087	-0.00245699	-0.00457227	-0.00445733	-0.00688057	-0.00716052	-0.00303867	0.00508154	0.00222833	-0.00246104	-0.00355508	0.000432169	-0.0020401	-0.000208328	0.000761518	-0.000770338	-0.000237312	0.000348387	-0.000400904
-382	0.00135325	0.000616779	7.8193e-05	-0.00316891	-0.00589785	-0.00290978	-0.00245603	-0.00456248	-0.00447309	-0.00688507	-0.00711953	-0.00301133	0.00513479	0.00207976	-0.00267659	-0.00348632	0.000389165	-0.00208766	-0.00024061	0.000828155	-0.000762685	-0.000208827	0.000336216	-0.000387316
-381	0.0013421	0.000595943	3.29295e-05	-0.00319774	-0.00590993	-0.00292801	-0.00245431	-0.00455167	-0.00448784	-0.00688886	-0.00707965	-0.00298687	0.00518317	0.0019294	-0.00288895	-0.00341565	0.000348017	-0.00213064	-0.000273768	0.000896917	-0.000753766	-0.00017894	0.000324305	-0.000370398
-380	0.0013287	0.000575434	-1.17745e-05	-0.00322567	-0.00592122	-0.00294557	-0.00245182	-0.00453983	-0.00450155	-0.00689196	-0.00704098	-0.00296541	0.00522656	0.00177746	-0.00309775	-0.0033433	0.000308712	-0.00216898	-0.000307372	0.00096784	-0.000743614	-0.000147877	0.00031283	-0.000350398
-379	0.00131793	0.000553649	-5.60019e-05	-0.00325273	-0.00593175	-0.00296245	-0.00244857	-0.00452696	-0.00451424	-0.00689437	-0.0070036	-0.00294704	0.00526487	0.00162417	-0.00330261	-0.00326951	0.000271251	-0.00220264	-0.000340962	0.00104098	-0.000732258	-0.000115866	0.000301959	-0.000327596
-378	0.00130641	0.000532026	-9.98749e-05	-0.0032789	-0.00594151	-0.00297865	-0.00244456	-0.00451307	-0.0045259	-0.00689612	-0.00696759	-0.00293188	0.00529802	0.00146976	-0.00350318	-0.00319454	0.000235649	-0.0022316	-0.00037406	0.00111642	-0.000719716	-8.31299e-05	0.000291854	-0.000302299
-377	0.00129095	0.000510387	-0.000142952	-0.00330422	-0.00595051	-0.00299418	-0.0024398	-0.00449816	-0.00453652	-0.00689721	-0.00693305	-0.00292002	0.00532591	0.00131444	-0.00369911	-0.00311861	0.000201941	-0.00225584	-0.00040617	0.00119423	-0.000706001	-4.98838e-05	0.000282662	-0.000274844
-376	0.00127592	0.000488503	-0.000185661	-0.00332868	-0.00595876	-0.00300904	-0.00243427	-0.00448223	-0.0045461	-0.00689765	-0.00690005	-0.00291155	0.00534846	0.00115846	-0.00389006	-0.00304195	0.000170179	-0.00227538	-0.000436787	0.00127452	-0.000691117	-1.63342e-05	0.000274516	-0.000245586
-375	0.00126331	0.000467124	-0.00022803	-0.00335231	-0.00596626	-0.00302323	-0.002428	-0.00446528	-0.00455464	-0.00689746	-0.00686866	-0.00290654	0.0053656	0.00100205	-0.00407569	-0.00296479	0.000140431	-0.00229023	-0.000465399	0.00135737	-0.000675061	1.73254e-05	0.000267533	-0.000214897
-374	0.00124774	0.000445471	-0.000269706	-0.00337509	-0.00597302	-0.00303676	-0.00242098	-0.00444731	-0.00456213	-0.00689665	-0.00683895	-0.00290509	0.00537726	0.00084544	-0.00425569	-0.00288734	0.000112786	-0.00230042	-0.000491492	0.00144288	-0.000657824	5.09155e-05	0.000261809	-0.000183162
-373	0.00123732	0.000423992	-0.000311052	-0.00339703	-0.00597904	-0.00304962	-0.00241321	-0.00442833	-0.00456857	-0.00689523	-0.006811	-0.00290726	0.00538338	0.000688872	-0.00442974	-0.00280981	8.73452e-05	-0.002306	-0.00051456	0.00153112	-0.000639391	8.4272e-05	0.000257419	-0.000150767
-372	0.00122702	0.000401653	-0.000352122	-0.00341815	-0.00598434	-0.00306181	-0.00240471	-0.00440833	-0.00457395	-0.00689321	-0.00678485	-0.00291311	0.0053839	0.00053258	-0.00459754	-0.00273237	6.42287e-05	-0.002307	-0.000534104	0.00162217	-0.000619741	0.000117247	0.000254413	-0.000118098
-371	0.00121967	0.00038037	-0.000392954	-0.00343843	-0.0059889	-0.00307335	-0.00239546	-0.00438732	-0.00457828	-0.00689059	-0.00676057	-0.00292269	0.00537878	0.000376799	-0.00475881	-0.00265522	4.35685e-05	-0.00230349	-0.000549642	0.00171606	-0.000598854	0.000149706	0.000252812	-8.55279e-05
-370	0.00121103	0.000358382	-0.000433355	-0.00345789	-0.00599275	-0.00308422	-0.00238548	-0.0043653	-0.00458155	-0.00688739	-0.0067382	-0.00293605	0.00536797	0.000221765	-0.00491328	-0.0025785	2.5508e-05	-0.00229554	-0.000560708	0.00181282	-0.000576706	0.000181534	0.000252611	-5.34166e-05
-369	0.00119854	0.000337158	-0.00047318	-0.00347658	-0.00599588	-0.00309444	-0.00237478	-0.00434228	-0.00458376	-0.00688361	-0.00671779	-0.00295323	0.00535145	6.77084e-05	-0.0050607	-0.00250236	1.01996e-05	-0.00228322	-0.000566864	0.00191245	-0.000553273	0.000212624	0.000253771	-2.20977e-05
-368	0.00119063	0.000315345	-0.000512925	-0.00349445	-0.0059983	-0.003104	-0.00236334	-0.00431825	-0.00458491	-0.00687927	-0.00669938	-0.00297425	0.00532918	-8.51392e-05	-0.00520082	-0.00242694	-2.19844e-06	-0.00226663	-0.000567694	0.00201493	-0.000528537	0.000242885	0.000256224	8.12529e-06
-367	0.00118503	0.000293918	-0.000551982	-0.00351157	-0.00600002	-0.0031129	-0.00235118	-0.00429322	-0.00458499	-0.00687436	-0.006683	-0.00299913	0.00530117	-0.000236551	-0.00533342	-0.00235233	-1.15244e-05	-0.00224584	-0.000562819	0.0021202	-0.000502479	0.000272235	0.00025987	3.69859e-05
-366	0.00118096	0.000271401	-0.000590797	-0.00352788	-0.00600103	-0.00312116	-0.00233831	-0.00426719	-0.00458401	-0.00686889	-0.00666869	-0.00302788	0.0052674	-0.000386302	-0.00545831	-0.00227865	-1.76168e-05	-0.00222096	-0.000551888	0.00222816	-0.000475088	0.000300598	0.000264582	6.42597e-05
-365	0.0011746	0.000248451	-0.000629254	-0.0035434	-0.00600136	-0.00312877	-0.00232472	-0.00424017	-0.00458196	-0.00686287	-0.00665647	-0.0030605	0.00522788	-0.000534174	-0.0055753	-0.00220597	-2.0317e-05	-0.0021921	-0.000534589	0.0023387	-0.000446357	0.000327904	0.000270203	8.97688e-05
-364	0.00116877	0.000226104	-0.000667148	-0.00355821	-0.00600098	-0.00313573	-0.00231042	-0.00421217	-0.00457884	-0.00685631	-0.00664634	-0.00309697	0.00518261	-0.00067995	-0.00568422	-0.00213436	-1.94728e-05	-0.00215935	-0.000510649	0.00245166	-0.000416286	0.000354089	0.000276553	0.000113385
-363	0.00116376	0.000204367	-0.000704801	-0.00357222	-0.00599993	-0.00314205	-0.00229542	-0.00418317	-0.00457465	-0.0068492	-0.00663834	-0.00313728	0.00513163	-0.00082342	-0.00578493	-0.00206388	-1.49417e-05	-0.00212282	-0.000479833	0.00256687	-0.000384881	0.000379088	0.000283433	0.00013503
-362	0.00115908	0.000180838	-0.000742119	-0.00358551	-0.00599819	-0.00314773	-0.00227972	-0.00415319	-0.0045694	-0.00684154	-0.00663246	-0.00318139	0.00507496	-0.000964378	-0.00587731	-0.00199456	-6.5936e-06	-0.00208264	-0.000441949	0.0026841	-0.000352157	0.000402835	0.00029063	0.000154679
-361	0.00115566	0.000158722	-0.000778743	-0.00359804	-0.00599577	-0.00315276	-0.00226332	-0.00412224	-0.00456308	-0.00683335	-0.0066287	-0.00322927	0.00501265	-0.00110262	-0.00596125	-0.00192643	5.68563e-06	-0.00203891	-0.000396847	0.00280311	-0.000318135	0.000425265	0.000297924	0.000172355
-360	0.00114819	0.000137157	-0.000814889	-0.00360986	-0.00599269	-0.00315717	-0.00224623	-0.00409031	-0.00455568	-0.00682463	-0.00662706	-0.00328085	0.00494476	-0.00123797	-0.00603668	-0.00185952	2.19916e-05	-0.00199175	-0.000344418	0.00292364	-0.000282842	0.000446311	0.000305091	0.000188128
-359	0.00114146	0.000115427	-0.000850586	-0.00362094	-0.00598893	-0.00316094	-0.00222846	-0.00405742	-0.00454722	-0.00681536	-0.00662753	-0.00333609	0.00487134	-0.00137022	-0.00610353	-0.00179383	4.23987e-05	-0.00194126	-0.000284598	0.00304537	-0.000246314	0.000465902	0.000311914	0.000202112
-358	0.00113372	9.41304e-05	-0.000885741	-0.0036313	-0.00598451	-0.00316407	-0.00221001	-0.00402356	-0.0045377	-0.00680556	-0.0066301	-0.0033949	0.00479247	-0.0014992	-0.00616177	-0.00172938	6.69574e-05	-0.00188756	-0.000217364	0.00316799	-0.000208591	0.000483969	0.000318188	0.000214457
-357	0.00112695	7.35793e-05	-0.000920726	-0.00364096	-0.00597943	-0.00316659	-0.00219089	-0.00398875	-0.00452711	-0.00679523	-0.00663474	-0.0034572	0.00470823	-0.00162473	-0.00621138	-0.00166615	9.56923e-05	-0.00183076	-0.000142737	0.00329116	-0.000169719	0.00050044	0.000323728	0.000225342
-356	0.00112279	5.24887e-05	-0.00095513	-0.00364993	-0.0059737	-0.00316847	-0.0021711	-0.00395299	-0.00451545	-0.00678435	-0.00664143	-0.00352292	0.00461872	-0.00174665	-0.00625237	-0.00160416	0.0001286	-0.00177096	-6.07779e-05	0.0034145	-0.00012975	0.000515246	0.000328374	0.00023497
-355	0.00111387	3.20908e-05	-0.000989133	-0.00365818	-0.00596732	-0.00316974	-0.00215064	-0.00391628	-0.00450273	-0.00677294	-0.00665013	-0.00359194	0.00452405	-0.00186481	-0.00628477	-0.00154339	0.000165648	-0.00170825	2.8409e-05	0.00353763	-8.87381e-05	0.000528322	0.000331993	0.000243558
-354	0.00110153	1.12906e-05	-0.00102251	-0.00366574	-0.00596029	-0.00317039	-0.00212953	-0.00387863	-0.00448894	-0.00676099	-0.00666083	-0.00366415	0.00442432	-0.00197904	-0.00630862	-0.00148384	0.000206772	-0.00164275	0.00012468	0.00366016	-4.67452e-05	0.00053961	0.000334491	0.000251326
-353	0.00108762	-9.07041e-06	-0.00105495	-0.00367264	-0.00595261	-0.00317042	-0.00210778	-0.00384005	-0.0044741	-0.00674849	-0.00667346	-0.00373945	0.00431967	-0.00208921	-0.006324	-0.00142551	0.000251877	-0.00157454	0.000227852	0.00378168	-3.83544e-06	0.00054906	0.000335807	0.000258492
-352	0.00107593	-2.82967e-05	-0.00108702	-0.00367887	-0.0059443	-0.00316984	-0.00208538	-0.00380054	-0.0044582	-0.00673544	-0.00668799	-0.0038177	0.00421022	-0.00219519	-0.00633099	-0.00136838	0.000300836	-0.00150372	0.000337702	0.00390176	3.99225e-05	0.000556636	0.000335922	0.000265263
-351	0.00106628	-4.78262e-05	-0.00111871	-0.00368445	-0.00593535	-0.00316866	-0.00206234	-0.00376012	-0.00444125	-0.00672185	-0.00670437	-0.00389878	0.00409613	-0.00229684	-0.00632969	-0.00131247	0.000353489	-0.00143037	0.00045397	0.00401997	8.44561e-05	0.000562315	0.00033485	0.000271822
-350	0.00105444	-6.7527e-05	-0.00115008	-0.00368937	-0.00592578	-0.00316687	-0.00203867	-0.00371878	-0.00442324	-0.0067077	-0.00672255	-0.00398253	0.00397755	-0.00239405	-0.00632023	-0.00125777	0.000409644	-0.00135458	0.000576359	0.00413588	0.000129688	0.000566096	0.000332644	0.00027833
-349	0.00104863	-8.68631e-05	-0.00118117	-0.00369363	-0.00591557	-0.00316447	-0.00201438	-0.00367654	-0.00440418	-0.00669299	-0.00674246	-0.00406882	0.00385464	-0.00248672	-0.00630276	-0.0012043	0.000469077	-0.00127645	0.000704536	0.00424903	0.000175539	0.000567995	0.00032939	0.000284911
-348	0.00103789	-0.000105554	-0.00121165	-0.00369726	-0.00590474	-0.00316149	-0.00198948	-0.0036334	-0.00438407	-0.00667771	-0.00676405	-0.00415748	0.00372758	-0.00257473	-0.00627743	-0.00115207	0.000531535	-0.00119605	0.000838132	0.00435898	0.000221922	0.000568055	0.000325199	0.000291654
-347	0.00102719	-0.000124947	-0.00124146	-0.00370026	-0.0058933	-0.00315791	-0.00196397	-0.00358938	-0.00436293	-0.00666187	-0.00678725	-0.00424836	0.00359654	-0.00265801	-0.00624441	-0.00110109	0.000596737	-0.00111349	0.000976745	0.00446526	0.00026875	0.000566341	0.000320205	0.000298604
-346	0.00101518	-0.000142733	-0.00127104	-0.00370265	-0.00588123	-0.00315374	-0.00193785	-0.00354448	-0.00434074	-0.00664545	-0.006812	-0.00434129	0.00346173	-0.00273645	-0.0062039	-0.0010514	0.000664371	-0.00102886	0.00111994	0.00456742	0.000315928	0.000562942	0.000314557	0.000305769
-345	0.00100356	-0.000162664	-0.00129994	-0.00370437	-0.00586856	-0.00314898	-0.00191115	-0.0034987	-0.00431752	-0.00662844	-0.00683823	-0.0044361	0.00332333	-0.00281	-0.00615609	-0.00100302	0.000734106	-0.000942263	0.00126724	0.00466498	0.000363361	0.000557974	0.00030841	0.000313112
-344	0.000989603	-0.000180179	-0.0013284	-0.00370548	-0.00585528	-0.00314365	-0.00188386	-0.00345207	-0.00429326	-0.00661084	-0.00686585	-0.00453261	0.00318154	-0.00287859	-0.00610119	-0.000955996	0.000805585	-0.000853805	0.00141815	0.00475747	0.000410948	0.000551575	0.000301924	0.000320556
-343	0.000976977	-0.000197363	-0.00135676	-0.003706	-0.00584139	-0.00313774	-0.00185599	-0.00340458	-0.00426798	-0.00659265	-0.0068948	-0.00463065	0.0030366	-0.00294215	-0.00603943	-0.000910354	0.000878435	-0.000763603	0.00157214	0.00484443	0.000458586	0.000543904	0.000295247	0.000327989
-342	0.000964924	-0.000215557	-0.00138459	-0.00370592	-0.00582691	-0.00313125	-0.00182755	-0.00335625	-0.00424168	-0.00657385	-0.00692499	-0.00473003	0.0028887	-0.00300064	-0.00597103	-0.00086614	0.000952267	-0.000671782	0.00172865	0.00492536	0.00050617	0.000535139	0.000288519	0.000335266
-341	0.000954715	-0.000232584	-0.00141197	-0.00370528	-0.00581182	-0.0031242	-0.00179856	-0.00330709	-0.00421436	-0.00655444	-0.00695634	-0.00483056	0.00273808	-0.00305402	-0.00589625	-0.000823401	0.00102668	-0.000578477	0.00188709	0.0049998	0.000553592	0.000525471	0.000281859	0.000342217
-340	0.000943666	-0.000249735	-0.00143907	-0.00370407	-0.00579614	-0.00311659	-0.00176901	-0.0032571	-0.00418602	-0.0065344	-0.00698877	-0.00493206	0.00258496	-0.00310225	-0.00581532	-0.000782183	0.00110127	-0.000483834	0.00204683	0.00506725	0.000600744	0.000515098	0.000275366	0.00034865
-339	0.000931473	-0.000267071	-0.00146537	-0.00370227	-0.00577987	-0.00310842	-0.00173892	-0.0032063	-0.00415668	-0.00651374	-0.0070222	-0.00503434	0.00242959	-0.00314533	-0.0057285	-0.000742533	0.00117561	-0.000388009	0.00220725	0.00512724	0.000647515	0.000504227	0.000269113	0.000354363
-338	0.000917041	-0.00028371	-0.00149143	-0.00369994	-0.00576302	-0.00309969	-0.0017083	-0.0031547	-0.00412633	-0.00649244	-0.00705654	-0.00513721	0.00227219	-0.00318323	-0.00563605	-0.000704497	0.00124931	-0.00029117	0.00236768	0.0051793	0.000693797	0.000493056	0.000263146	0.000359147
-337	0.00090126	-0.000300587	-0.00151712	-0.00369703	-0.00574557	-0.00309042	-0.00167715	-0.00310231	-0.00409499	-0.00647049	-0.00709169	-0.00524048	0.00211302	-0.00321595	-0.00553823	-0.00066812	0.00132196	-0.000193494	0.00252743	0.00522294	0.000739478	0.000481781	0.000257488	0.000362797
-336	0.00088666	-0.000317804	-0.0015422	-0.00369353	-0.00572756	-0.0030806	-0.00164549	-0.00304914	-0.00406266	-0.00644788	-0.00712758	-0.00534395	0.00195232	-0.00324349	-0.0054353	-0.000633445	0.00139317	-9.51717e-05	0.0026858	0.00525773	0.00078445	0.000470581	0.000252132	0.000365116
-335	0.000874805	-0.000334797	-0.00156695	-0.00368951	-0.00570896	-0.00307025	-0.00161333	-0.0029952	-0.00402935	-0.00642461	-0.00716411	-0.00544744	0.00179033	-0.00326587	-0.00532754	-0.000600509	0.00146254	3.59728e-06	0.00284209	0.00528322	0.000828601	0.000459615	0.000247054	0.000365926
-334	0.000864352	-0.000352232	-0.00159147	-0.0036849	-0.00568979	-0.00305936	-0.00158066	-0.0029405	-0.00399506	-0.00640066	-0.00720119	-0.00555075	0.00162732	-0.00328311	-0.00521522	-0.000569344	0.00152974	0.000102604	0.00299557	0.00529898	0.000871824	0.000449019	0.000242207	0.000365069
-333	0.000853373	-0.000370317	-0.00161549	-0.00367975	-0.00567005	-0.00304794	-0.00154751	-0.00288506	-0.0039598	-0.00637603	-0.00723872	-0.0056537	0.00146352	-0.00329523	-0.00509859	-0.000539976	0.00159441	0.000201629	0.00314551	0.00530465	0.000914008	0.000438902	0.000237535	0.000362419
-332	0.000842494	-0.000387778	-0.00163925	-0.00367404	-0.00564975	-0.003036	-0.00151389	-0.00282889	-0.00392358	-0.0063507	-0.00727663	-0.00575611	0.00129919	-0.00330228	-0.00497794	-0.000512424	0.00165625	0.000300446	0.0032912	0.00529986	0.000955046	0.000429341	0.000232969	0.000357882
-331	0.00082822	-0.000404422	-0.00166256	-0.00366786	-0.00562888	-0.00302354	-0.0014798	-0.002772	-0.0038864	-0.00632467	-0.00731481	-0.00585779	0.00113459	-0.00330429	-0.00485352	-0.000486698	0.00171499	0.000398823	0.0034319	0.00528431	0.000994828	0.00042038	0.000228437	0.0003514
-330	0.000812427	-0.00042108	-0.00168566	-0.00366114	-0.00560746	-0.00301058	-0.00144526	-0.0027144	-0.00384827	-0.00629792	-0.00735317	-0.00595855	0.000969965	-0.00330133	-0.00472561	-0.0004628	0.00177039	0.00049652	0.00356692	0.00525775	0.00103325	0.000412028	0.000223871	0.000342954
-329	0.00079529	-0.000437745	-0.00170822	-0.00365392	-0.00558548	-0.0029971	-0.00141027	-0.00265611	-0.0038092	-0.00627044	-0.00739162	-0.00605824	0.000805565	-0.00329346	-0.00459448	-0.000440721	0.00182223	0.000593295	0.00369556	0.00521998	0.00107019	0.000404266	0.000219205	0.000332568
-328	0.000778614	-0.000454027	-0.00173039	-0.00364619	-0.00556294	-0.00298313	-0.00137485	-0.00259714	-0.0037692	-0.00624224	-0.00743007	-0.00615666	0.000641641	-0.00328073	-0.00446037	-0.000420443	0.00187036	0.000688901	0.00381717	0.00517088	0.00110557	0.000397038	0.000214387	0.000320303
-327	0.000763663	-0.000470398	-0.00175224	-0.00363797	-0.00553986	-0.00296866	-0.001339	-0.0025375	-0.00372828	-0.00621328	-0.00746843	-0.00625365	0.000478439	-0.00326324	-0.00432357	-0.000401938	0.00191466	0.000783091	0.00393111	0.0051104	0.00113925	0.000390266	0.000209376	0.000306259
-326	0.00074829	-0.000486404	-0.00177364	-0.00362922	-0.00551623	-0.0029537	-0.00130274	-0.00247722	-0.00368645	-0.00618357	-0.0075066	-0.00634905	0.000316205	-0.00324106	-0.00418432	-0.000385167	0.00195506	0.000875618	0.0040368	0.00503856	0.00117116	0.000383845	0.000204148	0.000290574
-325	0.000734126	-0.000501413	-0.00179491	-0.00361997	-0.00549206	-0.00293826	-0.00126609	-0.00241629	-0.00364371	-0.0061531	-0.0075445	-0.00644269	0.000155178	-0.00321428	-0.00404287	-0.000370081	0.00199153	0.000966237	0.00413369	0.00495549	0.00120119	0.000377651	0.000198698	0.000273416
-324	0.000721402	-0.000516751	-0.00181576	-0.00361024	-0.00546735	-0.00292235	-0.00122904	-0.00235474	-0.00360007	-0.00612185	-0.00758203	-0.00653443	-4.40314e-06	-0.00318301	-0.00389949	-0.000356622	0.0020241	0.0010547	0.00422128	0.0048614	0.00122924	0.000371547	0.00019304	0.000254979
-323	0.000708729	-0.000531272	-0.0018361	-0.00360006	-0.0054421	-0.00290596	-0.00119162	-0.00229258	-0.00355555	-0.00608981	-0.00761911	-0.0066241	-0.000162306	-0.00314734	-0.00375442	-0.000344721	0.00205283	0.00114079	0.00429914	0.00475658	0.00125524	0.000365387	0.000187206	0.000235478
-322	0.000697095	-0.00054546	-0.00185613	-0.00358942	-0.00541632	-0.00288912	-0.00115383	-0.00222983	-0.00351016	-0.00605697	-0.00765565	-0.00671157	-0.000318301	-0.00310738	-0.0036079	-0.000334304	0.00207784	0.00122425	0.00436689	0.00464143	0.00127911	0.000359022	0.000181246	0.000215142
-321	0.000689135	-0.000560277	-0.00187595	-0.00357828	-0.00539001	-0.00287181	-0.00111568	-0.0021665	-0.0034639	-0.00602333	-0.00769155	-0.0067967	-0.000472165	-0.00306324	-0.00346019	-0.000325286	0.0020993	0.00130487	0.00442423	0.00451644	0.00130078	0.000352305	0.000175227	0.000194204
-320	0.000676427	-0.000575127	-0.00189522	-0.0035667	-0.00536317	-0.00285406	-0.00107719	-0.00210261	-0.00341678	-0.00598886	-0.00772673	-0.00687934	-0.000623679	-0.00301505	-0.00331151	-0.000317576	0.00211741	0.00138243	0.00447093	0.0043822	0.0013202	0.000345097	0.000169232	0.000172899
-319	0.000661865	-0.000589166	-0.00191402	-0.00355463	-0.00533581	-0.00283586	-0.00103837	-0.00203817	-0.00336883	-0.00595357	-0.00776111	-0.00695937	-0.00077263	-0.00296293	-0.00316211	-0.000311081	0.00213244	0.00145675	0.00450681	0.00423937	0.00133733	0.000337268	0.000163355	0.000151449
-318	0.000647563	-0.000603295	-0.00193244	-0.00354215	-0.00530793	-0.00281722	-0.000999238	-0.00197321	-0.00332004	-0.00591744	-0.0077946	-0.00703667	-0.000918812	-0.00290701	-0.00301222	-0.000305699	0.00214466	0.00152761	0.00453179	0.00408871	0.00135215	0.000328704	0.000157697	0.000130062
-317	0.000631754	-0.00061831	-0.00195029	-0.00352921	-0.00527953	-0.00279815	-0.000959795	-0.00190773	-0.00327044	-0.00588047	-0.00782711	-0.00711111	-0.00106202	-0.00284742	-0.00286208	-0.000301329	0.00215441	0.00159487	0.00454588	0.00393104	0.00136463	0.000319305	0.00015237	0.000108926
-316	0.000615421	-0.000631968	-0.0019678	-0.00351587	-0.00525062	-0.00277866	-0.000920059	-0.00184175	-0.00322003	-0.00584263	-0.00785856	-0.00718259	-0.00120207	-0.00278429	-0.00271191	-0.000297869	0.00216206	0.00165834	0.00454912	0.00376726	0.00137479	0.000308992	0.000147486	8.81982e-05
-315	0.000599478	-0.000645273	-0.00198513	-0.00350208	-0.00522119	-0.00275875	-0.000880041	-0.00177529	-0.00316883	-0.00580393	-0.00788888	-0.007251	-0.00133876	-0.00271777	-0.00256193	-0.000295215	0.00216801	0.0017179	0.00454167	0.0035983	0.00138264	0.000297701	0.000143158	6.80082e-05
-314	0.00058451	-0.000657989	-0.00200186	-0.00348788	-0.00519126	-0.00273843	-0.000839755	-0.00170836	-0.00311685	-0.00576435	-0.00791796	-0.00731623	-0.00147192	-0.00264798	-0.00241237	-0.000293267	0.00217267	0.00177343	0.00452375	0.00342516	0.00138821	0.00028539	0.000139499	4.84518e-05
-313	0.000568354	-0.000671479	-0.00201809	-0.00347328	-0.00516083	-0.00271771	-0.000799212	-0.001641	-0.0030641	-0.00572388	-0.00794575	-0.00737818	-0.00160137	-0.00257508	-0.00226345	-0.000291928	0.00217649	0.0018248	0.00449563	0.00324885	0.00139154	0.00027203	0.000136616	2.95927e-05
-312	0.000554543	-0.000684666	-0.00203413	-0.00345823	-0.00512989	-0.0026966	-0.000758426	-0.0015732	-0.00301061	-0.00568251	-0.00797215	-0.00743677	-0.00172695	-0.0024992	-0.00211539	-0.000291106	0.00217992	0.00187195	0.00445766	0.00307041	0.00139269	0.00025761	0.000134606	1.14634e-05
-311	0.000542307	-0.000697388	-0.00204988	-0.00344275	-0.00509846	-0.00267509	-0.00071741	-0.00150499	-0.00295637	-0.00564024	-0.00799709	-0.00749191	-0.0018485	-0.00242048	-0.00196839	-0.000290716	0.00218344	0.00191481	0.00441027	0.00289087	0.00139171	0.000242131	0.000133561	-5.9314e-06
-310	0.000527363	-0.000709696	-0.00206535	-0.00342688	-0.00506653	-0.0026532	-0.000676176	-0.00143639	-0.00290142	-0.00559705	-0.00802049	-0.00754352	-0.00196586	-0.00233908	-0.00182267	-0.000290679	0.00218752	0.00195333	0.00435391	0.00271126	0.00138867	0.000225605	0.000133559	-2.26093e-05
-309	0.000515904	-0.000722634	-0.00208068	-0.00341058	-0.00503411	-0.00263094	-0.000634737	-0.00136742	-0.00284576	-0.00555294	-0.00804227	-0.00759151	-0.00207889	-0.00225512	-0.00167844	-0.000290928	0.00219263	0.00198748	0.00428909	0.00253259	0.00138365	0.00020805	0.000134664	-3.86043e-05
-308	0.000501147	-0.000735585	-0.00209572	-0.00339391	-0.00500121	-0.00260831	-0.000593108	-0.00129809	-0.00278941	-0.0055079	-0.00806235	-0.00763583	-0.00218746	-0.00216876	-0.00153589	-0.000291403	0.00219925	0.00201725	0.00421638	0.0023558	0.00137672	0.00018949	0.000136929	-5.39588e-05
-307	0.000486171	-0.000748111	-0.00211031	-0.00337685	-0.00496781	-0.00258533	-0.000551299	-0.00122842	-0.00273239	-0.00546191	-0.00808067	-0.0076764	-0.00229143	-0.00208012	-0.00139522	-0.000292055	0.00220782	0.00204267	0.00413636	0.00218183	0.00136796	0.000169952	0.000140388	-6.87157e-05
-306	0.000472599	-0.000759518	-0.0021245	-0.00335942	-0.00493394	-0.00256199	-0.000509326	-0.00115843	-0.00267472	-0.00541498	-0.00809714	-0.00771315	-0.00239069	-0.00198935	-0.00125663	-0.000292849	0.00221879	0.00206375	0.00404965	0.00201152	0.00135744	0.000149464	0.000145062	-8.29097e-05
-305	0.000458982	-0.000771304	-0.00213862	-0.00334159	-0.00489959	-0.0025383	-0.000467201	-0.00108815	-0.0026164	-0.0053671	-0.0081117	-0.00774604	-0.00248513	-0.00189658	-0.00112029	-0.000293758	0.00223257	0.00208054	0.00395688	0.00184565	0.00134525	0.000128049	0.000150955	-9.65587e-05
-304	0.000442217	-0.000783775	-0.00215244	-0.00332341	-0.00486476	-0.00251428	-0.000424938	-0.00101759	-0.00255747	-0.00531825	-0.00812426	-0.007775	-0.00257462	-0.00180195	-0.00098639	-0.000294769	0.00224955	0.00209311	0.00385871	0.00168494	0.00133145	0.000105732	0.000158056	-0.000109656
-303	0.000425517	-0.000795399	-0.0021661	-0.00330486	-0.00482946	-0.00248993	-0.000382549	-0.000946761	-0.00249794	-0.00526843	-0.00813477	-0.00779999	-0.00265909	-0.00170557	-0.000855104	-0.000295882	0.00227008	0.00210153	0.00375579	0.00152998	0.00131612	8.25336e-05	0.000166339	-0.000122163
-302	0.000411557	-0.000806646	-0.00217959	-0.00328595	-0.0047937	-0.00246525	-0.000340048	-0.000875697	-0.00243782	-0.00521764	-0.00814314	-0.00782096	-0.00273844	-0.00160757	-0.000726595	-0.000297107	0.00229446	0.00210588	0.00364876	0.0013813	0.00129934	5.84714e-05	0.000175763	-0.000134005
-301	0.000399227	-0.000818328	-0.00219275	-0.00326669	-0.00475746	-0.00244027	-0.000297449	-0.000804411	-0.00237715	-0.00516586	-0.00814931	-0.00783786	-0.00281259	-0.00150807	-0.000601022	-0.000298465	0.00232297	0.00210626	0.00353828	0.00123933	0.00128117	3.35625e-05	0.000186278	-0.000145067
-300	0.00038756	-0.000829286	-0.00220559	-0.0032471	-0.00472077	-0.00241497	-0.000254765	-0.000732925	-0.00231593	-0.0051131	-0.00815321	-0.00785067	-0.00288147	-0.00140719	-0.000478535	-0.000299988	0.00235582	0.00210279	0.00342497	0.00110438	0.00126169	7.82481e-06	0.000197821	-0.000155188
-299	0.000377151	-0.000840137	-0.00221811	-0.0032272	-0.00468361	-0.00238938	-0.00021201	-0.000661259	-0.00225419	-0.00505935	-0.00815477	-0.00785934	-0.00294501	-0.00130504	-0.000359274	-0.000301718	0.00239319	0.00209557	0.00330944	0.000976684	0.00124097	-1.87209e-05	0.000210324	-0.000164168
-298	0.000366697	-0.000850668	-0.00223049	-0.00320696	-0.004646	-0.00236349	-0.000169196	-0.000589433	-0.00219195	-0.00500461	-0.00815393	-0.00786385	-0.00300315	-0.00120172	-0.000243371	-0.000303705	0.00243518	0.00208473	0.00319227	0.000856349	0.00121909	-4.60472e-05	0.00022371	-0.000171767
-297	0.000353093	-0.000861329	-0.00224238	-0.00318637	-0.00460794	-0.00233733	-0.000126338	-0.000517468	-0.00212923	-0.00494887	-0.00815061	-0.00786417	-0.00305585	-0.00109734	-0.000130946	-0.000306006	0.00248185	0.0020704	0.00307402	0.000743397	0.00119612	-7.41169e-05	0.000237905	-0.000177706
-296	0.000340585	-0.000872024	-0.00225395	-0.00316544	-0.00456943	-0.00231088	-8.34488e-05	-0.000445384	-0.00206606	-0.00489213	-0.00814475	-0.00786027	-0.00310306	-0.000991983	-2.21092e-05	-0.000308684	0.00253319	0.00205272	0.00295521	0.00063775	0.00117215	-0.000102879	0.000252831	-0.000181681
-295	0.000330244	-0.000881995	-0.0022652	-0.0031442	-0.00453047	-0.00228417	-4.05419e-05	-0.000373202	-0.00200246	-0.00483438	-0.00813629	-0.00785213	-0.00314476	-0.000885748	8.30385e-05	-0.000311806	0.00258915	0.00203182	0.00283631	0.000539236	0.00114725	-0.000132264	0.000268415	-0.000183365
-294	0.000318003	-0.000892476	-0.00227584	-0.00312268	-0.00449107	-0.0022572	2.36925e-06	-0.000300944	-0.00193844	-0.00477564	-0.00812516	-0.00783973	-0.00318091	-0.000778718	0.000184409	-0.000315442	0.00264959	0.00200785	0.00271777	0.0004476	0.00112151	-0.000162183	0.00028459	-0.000182422
-293	0.000310355	-0.000903691	-0.00228614	-0.00310086	-0.00445124	-0.00222998	4.52711e-05	-0.000228629	-0.00187404	-0.00471589	-0.00811131	-0.00782307	-0.00321152	-0.000670974	0.000281926	-0.000319662	0.00271433	0.00198096	0.0026	0.000362505	0.00109503	-0.000192519	0.000301295	-0.000178514
-292	0.000309288	-0.000914189	-0.00229658	-0.00307871	-0.00441096	-0.00220251	8.81504e-05	-0.00015628	-0.00180928	-0.00465514	-0.00809467	-0.00780214	-0.00323655	-0.000562592	0.000375523	-0.000324535	0.00278313	0.00195129	0.00248334	0.000283544	0.00106789	-0.000223128	0.000318481	-0.000171316
-291	0.000308593	-0.000925288	-0.0023068	-0.00305627	-0.00437026	-0.00217481	0.000130994	-8.39182e-05	-0.00174419	-0.00459338	-0.00807518	-0.00777691	-0.00325603	-0.000453643	0.000465148	-0.00033013	0.00285569	0.00191901	0.00236812	0.000210247	0.00104019	-0.000253838	0.000336108	-0.000160528
-290	0.000308045	-0.000936317	-0.00231637	-0.00303356	-0.00432912	-0.00214688	0.000173788	-1.15643e-05	-0.00167878	-0.00453063	-0.00805279	-0.0077474	-0.00326995	-0.000344192	0.000550759	-0.000336508	0.00293164	0.00188426	0.00225461	0.000142088	0.00101202	-0.000284443	0.000354149	-0.000145885
-289	0.000308479	-0.00094637	-0.00232587	-0.00301056	-0.00428757	-0.00211872	0.000216519	6.07599e-05	-0.00161309	-0.00446689	-0.00802744	-0.0077136	-0.00327833	-0.000234303	0.000632326	-0.000343729	0.00301059	0.0018472	0.00214302	7.85018e-05	0.000983475	-0.000314705	0.000372588	-0.000127168
-288	0.000305306	-0.0009568	-0.00233481	-0.0029873	-0.00424558	-0.00209036	0.000259174	0.000133033	-0.00154715	-0.00440215	-0.00799908	-0.00767552	-0.00328121	-0.000124033	0.00070983	-0.000351841	0.00309207	0.00180801	0.00203354	1.8885e-05	0.000954649	-0.00034436	0.00039142	-0.000104219
-287	0.000302449	-0.000966936	-0.00234324	-0.00296376	-0.00420319	-0.00206179	0.00030174	0.000205233	-0.00148097	-0.00433643	-0.00796765	-0.00763315	-0.00327861	-1.3436e-05	0.000783265	-0.000360887	0.00317559	0.00176683	0.00192632	-3.73872e-05	0.000925629	-0.000373111	0.00041065	-7.69423e-05
-286	0.000299934	-0.000976873	-0.00235125	-0.00293996	-0.00416037	-0.00203302	0.000344204	0.000277338	-0.00141459	-0.00426974	-0.0079331	-0.00758652	-0.00327058	9.74359e-05	0.000852635	-0.0003709	0.0032606	0.00172385	0.00182145	-9.09539e-05	0.0008965	-0.000400639	0.000430289	-4.53176e-05
-285	0.000299501	-0.000987994	-0.0023588	-0.00291591	-0.00411715	-0.00200406	0.000386553	0.000349326	-0.00134803	-0.00420207	-0.00789539	-0.00753564	-0.00325717	0.000208535	0.000917955	-0.000381903	0.00334654	0.00167923	0.001719	-0.000142458	0.00086734	-0.000426606	0.000450356	-9.40167e-06
-284	0.000297316	-0.000999483	-0.00236592	-0.00289157	-0.00407352	-0.00197492	0.000428773	0.000421177	-0.00128133	-0.00413344	-0.00785446	-0.00748052	-0.00323843	0.000319816	0.00097925	-0.000393906	0.00343281	0.00163313	0.00161899	-0.000192535	0.000838221	-0.00045066	0.000470871	3.0668e-05
-283	0.000294326	-0.00101083	-0.0023728	-0.00286699	-0.00402948	-0.00194561	0.000470853	0.000492867	-0.0012145	-0.00406387	-0.00781028	-0.00742118	-0.00321444	0.000431236	0.00103655	-0.000406912	0.00351879	0.00158573	0.00152143	-0.000241808	0.000809207	-0.000472442	0.000491853	7.46737e-05
-282	0.000294622	-0.0010218	-0.00237926	-0.0028422	-0.00398504	-0.00191613	0.000512778	0.000564374	-0.00114759	-0.00399335	-0.00776281	-0.00735766	-0.00318527	0.000542753	0.00108991	-0.000420908	0.00360385	0.0015372	0.00142628	-0.000290875	0.000780355	-0.000491593	0.000513318	0.00012232
-281	0.000294036	-0.00103172	-0.00238577	-0.0028171	-0.00394021	-0.0018865	0.000554536	0.000635678	-0.00108062	-0.00392191	-0.007712	-0.00728997	-0.00315101	0.000654328	0.00113937	-0.000435873	0.00368734	0.0014877	0.00133347	-0.000340303	0.000751712	-0.000507764	0.000535272	0.000173236
-280	0.00029203	-0.00104113	-0.00239199	-0.00279178	-0.00389498	-0.00185671	0.000596115	0.000706756	-0.00101362	-0.00384956	-0.00765781	-0.00721816	-0.00311175	0.000765922	0.001185	-0.000451773	0.00376862	0.00143739	0.00124294	-0.000390621	0.00072332	-0.000520623	0.000557715	0.000226989
-279	0.000290665	-0.00105144	-0.00239803	-0.00276617	-0.00384936	-0.00182678	0.000637501	0.000777587	-0.000946621	-0.00377632	-0.00760023	-0.00714225	-0.00306758	0.000877496	0.00122686	-0.000468564	0.00384705	0.00138644	0.00115456	-0.000442313	0.000695208	-0.000529861	0.000580629	0.000283085
-278	0.000290028	-0.00105993	-0.00240354	-0.00274034	-0.00380336	-0.00179672	0.000678683	0.000848147	-0.000879652	-0.0037022	-0.00753921	-0.00706229	-0.00301861	0.000989012	0.00126502	-0.000486194	0.00392199	0.00133499	0.00106824	-0.000495815	0.000667403	-0.000535204	0.000603986	0.000340983
-277	0.000287741	-0.00106889	-0.0024088	-0.00271424	-0.00375697	-0.00176653	0.000719648	0.000918416	-0.000812746	-0.00362723	-0.00747473	-0.00697832	-0.00296497	0.00110043	0.00129958	-0.000504601	0.00399284	0.00128319	0.000983836	-0.000551508	0.00063992	-0.000536415	0.000627737	0.00040011
-276	0.000283673	-0.00107653	-0.00241351	-0.00268791	-0.00371021	-0.00173622	0.000760384	0.000988372	-0.000745934	-0.00355141	-0.00740677	-0.00689039	-0.00290677	0.00121172	0.0013306	-0.000523716	0.004059	0.00123118	0.000901218	-0.000609718	0.00061277	-0.000533304	0.000651816	0.000459866
-275	0.000276818	-0.00108264	-0.00241795	-0.00266141	-0.00366307	-0.00170579	0.000800879	0.00105799	-0.000679247	-0.00347479	-0.00733531	-0.00679856	-0.00284413	0.00132283	0.00135818	-0.000543464	0.00411992	0.00117909	0.000820244	-0.000670708	0.00058596	-0.000525732	0.000676143	0.000519643
-274	0.000267947	-0.00108886	-0.0024221	-0.00263471	-0.00361556	-0.00167527	0.000841121	0.00112726	-0.000612717	-0.00339737	-0.00726033	-0.00670288	-0.00277721	0.00143373	0.00138242	-0.000563766	0.00417505	0.00112702	0.000740773	-0.000734685	0.000559491	-0.000513617	0.000700615	0.000578833
-273	0.000261544	-0.00109499	-0.00242623	-0.00260774	-0.00356768	-0.00164464	0.000881097	0.00119614	-0.000546377	-0.00331919	-0.00718183	-0.0066034	-0.00270614	0.00154438	0.00140341	-0.000584541	0.00422391	0.0010751	0.000662664	-0.000801788	0.00053336	-0.00049693	0.000725119	0.000636844
-272	0.000253473	-0.0011015	-0.00243024	-0.00258056	-0.00351944	-0.00161393	0.000920796	0.00126463	-0.000480257	-0.00324027	-0.00709978	-0.0065002	-0.00263106	0.00165472	0.00142125	-0.000605707	0.00426606	0.00102341	0.000585784	-0.000872099	0.000507565	-0.000475704	0.000749522	0.000693108
-271	0.000246848	-0.0011078	-0.00243422	-0.00255314	-0.00347083	-0.00158313	0.000960207	0.00133269	-0.000414392	-0.00316064	-0.0070142	-0.00639334	-0.00255215	0.00176472	0.00143605	-0.000627182	0.00430108	0.000972046	0.000510006	-0.000945637	0.000482098	-0.000450031	0.000773685	0.000747093
-270	0.000241303	-0.00111425	-0.00243829	-0.0025255	-0.00342188	-0.00155226	0.000999318	0.00140031	-0.000348814	-0.00308034	-0.00692509	-0.0062829	-0.00246955	0.00187434	0.0014479	-0.000648889	0.00432862	0.000921075	0.000435214	-0.00102236	0.000456956	-0.000420059	0.000797456	0.000798308
-269	0.000234746	-0.00111961	-0.00244182	-0.00249768	-0.00337256	-0.00152132	0.00103812	0.00146747	-0.000283554	-0.00299938	-0.00683244	-0.00616895	-0.00238343	0.00198351	0.00145691	-0.000670752	0.00434838	0.000870568	0.000361304	-0.00110217	0.000432134	-0.00038599	0.000820677	0.000846315
-268	0.000230578	-0.00112504	-0.00244526	-0.00246968	-0.0033229	-0.00149032	0.00107659	0.00153414	-0.000218646	-0.00291782	-0.00673627	-0.00605156	-0.00229398	0.00209218	0.0014632	-0.000692704	0.00436011	0.000820583	0.000288187	-0.0011849	0.000407629	-0.000348079	0.000843189	0.000890732
-267	0.000225598	-0.00113	-0.00244827	-0.00244153	-0.0032729	-0.00145927	0.00111474	0.00160031	-0.000154124	-0.00283568	-0.0066366	-0.00593083	-0.00220136	0.00220032	0.00146686	-0.000714686	0.00436361	0.000771174	0.000215793	-0.00127036	0.000383443	-0.000306625	0.000864828	0.000931237
-266	0.000218764	-0.0011344	-0.00245099	-0.00241318	-0.00322255	-0.00142817	0.00115254	0.00166595	-9.00186e-05	-0.002753	-0.00653344	-0.00580684	-0.00210575	0.00230785	0.00146801	-0.000736647	0.00435874	0.000722388	0.000144065	-0.00135827	0.000359578	-0.000261969	0.000885433	0.000967568
-265	0.000212149	-0.00113935	-0.00245332	-0.00238464	-0.00317187	-0.00139703	0.00118998	0.00173105	-2.63641e-05	-0.00266981	-0.00642682	-0.00567969	-0.00200735	0.00241472	0.00146675	-0.000758547	0.00434542	0.000674271	7.29679e-05	-0.00144833	0.000336044	-0.000214484	0.000904848	0.000999529
-264	0.000204706	-0.00114676	-0.0024552	-0.00235594	-0.00312085	-0.00136586	0.00122706	0.00179557	3.6807e-05	-0.00258617	-0.00631678	-0.00554946	-0.00190634	0.00252087	0.0014632	-0.000780357	0.00432363	0.000626869	2.48733e-06	-0.00154019	0.000312853	-0.000164573	0.000922918	0.00102699
-263	0.000199478	-0.00115304	-0.00245716	-0.00232706	-0.0030695	-0.00133467	0.00126376	0.00185951	9.94618e-05	-0.00250212	-0.00620334	-0.00541626	-0.00180292	0.00262624	0.00145746	-0.000802061	0.00429339	0.000580227	-6.73719e-05	-0.00163345	0.000290025	-0.000112656	0.000939495	0.00104986
-262	0.000192393	-0.00115978	-0.00245867	-0.00229801	-0.00301783	-0.00130345	0.00130007	0.00192284	0.000161568	-0.00241769	-0.00608655	-0.00528018	-0.00169729	0.00273076	0.00144965	-0.000823657	0.00425477	0.000534396	-0.000136583	-0.00172769	0.000267584	-5.91714e-05	0.000954438	0.00106814
-261	0.000181834	-0.00116666	-0.00245986	-0.00226878	-0.00296584	-0.00127223	0.00133599	0.00198555	0.000223092	-0.00233293	-0.00596646	-0.00514133	-0.00158964	0.00283437	0.00143987	-0.000845155	0.00420793	0.000489429	-0.000205098	-0.00182244	0.000245561	-4.56087e-06	0.00096761	0.00108187
-260	0.000170756	-0.00117315	-0.00246093	-0.00223939	-0.00291353	-0.001241	0.0013715	0.00204761	0.000284003	-0.00224789	-0.00584311	-0.00499982	-0.00148017	0.00293699	0.00142824	-0.000866579	0.00415303	0.000445389	-0.000272845	-0.00191721	0.000223995	5.07312e-05	0.000978884	0.00109113
-259	0.000155472	-0.0011803	-0.00246138	-0.00220987	-0.0028609	-0.00120977	0.0014066	0.002109	0.000344268	-0.00216262	-0.00571657	-0.00485576	-0.00136909	0.00303856	0.00141485	-0.000887968	0.00409031	0.000402343	-0.000339733	-0.0020115	0.000202931	0.000106266	0.000988135	0.00109606
-258	0.000140521	-0.00118823	-0.00246159	-0.00218017	-0.00280797	-0.00117855	0.00144127	0.0021697	0.000403855	-0.00207717	-0.00558689	-0.00470926	-0.00125661	0.00313901	0.00139983	-0.000909371	0.00402004	0.000360367	-0.000405648	-0.00210478	0.00018242	0.000161615	0.000995246	0.00109683
-257	0.000124903	-0.00119619	-0.00246132	-0.00215032	-0.00275473	-0.00114734	0.0014755	0.0022297	0.000462732	-0.00199159	-0.00545415	-0.00456044	-0.00114292	0.00323826	0.00138329	-0.000930853	0.00394255	0.000319547	-0.000470453	-0.00219652	0.000162521	0.000216365	0.00100011	0.00109366
-256	0.00011196	-0.0012045	-0.00246084	-0.00212036	-0.00270119	-0.00111615	0.00150929	0.00228898	0.000520868	-0.00190594	-0.00531841	-0.00440942	-0.00102825	0.00333625	0.00136532	-0.000952486	0.00385817	0.000279975	-0.000533993	-0.00228616	0.000143301	0.000270122	0.00100262	0.00108679
-255	9.90052e-05	-0.00121325	-0.00246017	-0.00209027	-0.00264735	-0.00108499	0.00154263	0.00234752	0.000578231	-0.00182026	-0.00517976	-0.00425631	-0.000912797	0.00343288	0.00134604	-0.000974357	0.00376731	0.000241753	-0.00059609	-0.00237318	0.000124832	0.000322513	0.00100267	0.00107649
-254	8.40393e-05	-0.00122139	-0.00245939	-0.00206004	-0.00259322	-0.00105387	0.00157551	0.0024053	0.000634792	-0.00173463	-0.00503828	-0.00410124	-0.000796768	0.0035281	0.00132557	-0.000996558	0.00367037	0.000204988	-0.000656548	-0.00245705	0.000107193	0.000373191	0.00100018	0.00106305
-253	6.79307e-05	-0.00122985	-0.00245866	-0.00202966	-0.0025388	-0.00102278	0.00160791	0.0024623	0.00069052	-0.00164908	-0.00489406	-0.00394433	-0.000680373	0.00362182	0.001304	-0.00101919	0.0035678	0.000169793	-0.000715154	-0.00253724	9.04686e-05	0.000421837	0.000995066	0.00104677
-252	5.12145e-05	-0.0012376	-0.00245767	-0.00199914	-0.0024841	-0.00099174	0.00163984	0.0025185	0.000745384	-0.00156369	-0.0047472	-0.00378571	-0.000563821	0.00371397	0.00128146	-0.00104236	0.00346007	0.000136286	-0.000771676	-0.00261328	7.4747e-05	0.000468156	0.000987257	0.00102797
-251	3.51333e-05	-0.00124554	-0.00245655	-0.00196846	-0.00242911	-0.000960749	0.00167127	0.0025739	0.000799356	-0.00147851	-0.00459778	-0.00362552	-0.000447319	0.00380447	0.00125805	-0.00106617	0.00334766	0.000104586	-0.000825872	-0.00268469	6.0121e-05	0.000511886	0.000976692	0.00100697
-250	1.84782e-05	-0.00125377	-0.00245501	-0.00193768	-0.00237385	-0.000929815	0.00170222	0.00262847	0.000852406	-0.0013936	-0.00444593	-0.00346387	-0.000331074	0.00389326	0.00123387	-0.00109074	0.00323107	7.48131e-05	-0.000877483	-0.00275105	4.66851e-05	0.000552792	0.000963328	0.000984089
-249	2.19473e-06	-0.00126178	-0.00245325	-0.00190678	-0.00231832	-0.000898944	0.00173265	0.00268219	0.000904505	-0.00130903	-0.00429175	-0.00330089	-0.000215291	0.00398024	0.00120905	-0.00111617	0.00311081	4.70838e-05	-0.000926244	-0.00281199	3.45343e-05	0.000590666	0.000947137	0.00095966
-248	-1.31814e-05	-0.00126936	-0.00245151	-0.00187577	-0.00226252	-0.000868141	0.00176258	0.00273505	0.000955627	-0.00122486	-0.00413535	-0.00313673	-0.000100174	0.00406535	0.00118368	-0.00114257	0.0029874	2.15124e-05	-0.000971883	-0.00286716	2.37623e-05	0.000625332	0.000928112	0.000933995
-247	-3.20267e-05	-0.00127841	-0.00244935	-0.00184466	-0.00220645	-0.000837411	0.00179199	0.00278704	0.00100574	-0.00114114	-0.00397685	-0.00297152	1.40756e-05	0.00414852	0.00115787	-0.00117004	0.00286135	-1.79304e-06	-0.00101412	-0.00291631	1.44595e-05	0.00065664	0.000906264	0.000907403
-246	-5.00863e-05	-0.00128558	-0.00244743	-0.00181345	-0.00215013	-0.000806761	0.00182088	0.00283813	0.00105483	-0.00105796	-0.00381637	-0.00280538	0.000127257	0.00422967	0.00113174	-0.00119867	0.00273318	-2.27312e-05	-0.00105269	-0.00295921	6.71065e-06	0.000684465	0.00088163	0.000880179
-245	-6.54744e-05	-0.00129432	-0.00244521	-0.00178216	-0.00209355	-0.000776195	0.00184923	0.00288832	0.00110285	-0.000975364	-0.00365405	-0.00263845	0.000239173	0.00430872	0.0011054	-0.00122854	0.00260342	-4.12093e-05	-0.00108732	-0.00299571	5.92605e-07	0.000708711	0.000854271	0.000852602
-244	-8.45686e-05	-0.00130296	-0.00244267	-0.00175079	-0.00203671	-0.000745718	0.00187704	0.00293759	0.0011498	-0.000893428	-0.00349002	-0.00247087	0.000349626	0.00438562	0.00107894	-0.00125972	0.00247258	-5.71438e-05	-0.00111774	-0.00302574	-3.82774e-06	0.000729307	0.000824271	0.000824934
-243	-0.00010037	-0.00131069	-0.00243998	-0.00171931	-0.00197964	-0.000715335	0.0019043	0.00298592	0.00119563	-0.000812215	-0.00332441	-0.00230278	0.000458425	0.00446028	0.00105247	-0.00129226	0.00234116	-7.04606e-05	-0.00114372	-0.00304928	-6.49586e-06	0.000746207	0.000791742	0.000797417
-242	-0.000117159	-0.00131794	-0.00243709	-0.00168777	-0.00192232	-0.000685053	0.00193102	0.0030333	0.00124033	-0.000731792	-0.00315735	-0.0021343	0.000565377	0.00453263	0.0010261	-0.0013262	0.00220966	-8.10954e-05	-0.00116501	-0.00306638	-7.37161e-06	0.00075939	0.000756818	0.000770268
-241	-0.000134148	-0.00132481	-0.00243406	-0.00165613	-0.00186476	-0.000654874	0.00195717	0.00307971	0.00128387	-0.000652227	-0.002989	-0.00196558	0.000670297	0.00460262	0.000999933	-0.00136155	0.00207855	-8.89931e-05	-0.00118142	-0.00307719	-6.43111e-06	0.000768859	0.000719658	0.000743681
-240	-0.000149535	-0.00133234	-0.00243108	-0.00162443	-0.00180697	-0.000624805	0.00198276	0.00312516	0.00132624	-0.000573585	-0.00281951	-0.00179675	0.000772997	0.00467016	0.000974067	-0.00139831	0.00194832	-9.41068e-05	-0.00119275	-0.00308188	-3.66823e-06	0.000774642	0.000680441	0.00071782
-239	-0.000166212	-0.00133976	-0.00242771	-0.00159267	-0.00174895	-0.00059485	0.00200778	0.00316961	0.0013674	-0.000495935	-0.00264901	-0.00162795	0.000873297	0.0047352	0.000948602	-0.00143646	0.0018194	-9.63969e-05	-0.00119887	-0.00308073	9.04125e-07	0.000776793	0.000639362	0.000692823
-238	-0.000181086	-0.00134617	-0.002424	-0.00156084	-0.00169071	-0.000565013	0.00203222	0.00321306	0.00140735	-0.000419342	-0.00247766	-0.00145931	0.000971017	0.00479766	0.000923637	-0.00147593	0.00169225	-9.58295e-05	-0.00119965	-0.00307404	7.25327e-06	0.000775388	0.000596634	0.0006688
-237	-0.000197423	-0.00135298	-0.00242006	-0.00152893	-0.00163225	-0.000535298	0.00205607	0.00325549	0.00144605	-0.000343874	-0.00230562	-0.00129096	0.00106598	0.00485749	0.000899266	-0.00151666	0.00156727	-9.23745e-05	-0.00119501	-0.00306219	1.53263e-05	0.000770528	0.000552475	0.000645827
-236	-0.000213569	-0.0013608	-0.00241598	-0.00149696	-0.00157357	-0.000505711	0.00207935	0.0032969	0.00148349	-0.000269597	-0.00213305	-0.00112305	0.00115802	0.00491461	0.000875583	-0.00155855	0.00144487	-8.60041e-05	-0.00118492	-0.00304558	2.50502e-05	0.00076234	0.000507114	0.000623952
-235	-0.000230046	-0.001367	-0.00241178	-0.00146493	-0.00151469	-0.000476255	0.00210202	0.00333728	0.00151965	-0.000196577	-0.0019601	-0.000955707	0.00124696	0.00496897	0.000852679	-0.00160146	0.00132544	-7.66905e-05	-0.00116938	-0.00302467	3.6332e-05	0.000750972	0.000460778	0.000603191
-234	-0.000246128	-0.00137236	-0.00240746	-0.00143284	-0.0014556	-0.000446935	0.00212411	0.00337661	0.00155451	-0.00012488	-0.00178693	-0.000789059	0.00133264	0.00502049	0.00083064	-0.00164524	0.00120932	-6.44044e-05	-0.00114843	-0.00299992	4.90601e-05	0.000736598	0.000413693	0.000583529
-233	-0.00026349	-0.00137785	-0.0024028	-0.00140071	-0.00139631	-0.000417754	0.00214558	0.00341488	0.00158806	-5.45699e-05	-0.0016137	-0.000623243	0.00141489	0.00506912	0.000809551	-0.00168972	0.00109687	-4.91136e-05	-0.00112216	-0.00297183	6.31048e-05	0.000719411	0.00036608	0.000564923
-232	-0.000280412	-0.00138234	-0.00239819	-0.00136852	-0.00133682	-0.000388716	0.00216646	0.00345208	0.00162027	1.42892e-05	-0.00144059	-0.000458389	0.00149356	0.00511478	0.000789495	-0.00173469	0.000988409	-3.07813e-05	-0.0010907	-0.00294091	7.832e-05	0.000699625	0.000318149	0.000547299
-231	-0.000294915	-0.00138772	-0.00239336	-0.00133632	-0.00127714	-0.000359825	0.00218672	0.00348821	0.00165114	8.16341e-05	-0.00126775	-0.000294629	0.00156849	0.00515743	0.000770548	-0.00177991	0.000884226	-9.36542e-06	-0.00105423	-0.00290764	9.45445e-05	0.000677472	0.000270099	0.000530559
-230	-0.000312305	-0.00139361	-0.00238832	-0.00130408	-0.00121727	-0.000331085	0.00220637	0.00352325	0.00168065	0.000147403	-0.00109535	-0.000132091	0.00163953	0.00519698	0.000752787	-0.00182513	0.000784599	1.51818e-05	-0.00101297	-0.00287251	0.000111604	0.000653199	0.000222115	0.000514578
-229	-0.00032956	-0.00139875	-0.00238303	-0.00127179	-0.00115722	-0.0003025	0.00222539	0.0035572	0.00170879	0.000211535	-0.00092355	2.90963e-05	0.00170653	0.00523337	0.00073628	-0.00187008	0.000689781	4.29138e-05	-0.000967158	-0.00283599	0.000129312	0.000627064	0.000174368	0.000499214
-228	-0.000348579	-0.00140422	-0.00237748	-0.00123947	-0.00109699	-0.000274072	0.0022438	0.00359004	0.00173554	0.00027397	-0.000752519	0.000188806	0.00176935	0.00526655	0.000721097	-0.00191446	0.000599997	7.38889e-05	-0.000917092	-0.00279849	0.000147474	0.000599334	0.000127014	0.000484304
-227	-0.000370026	-0.00140913	-0.002372	-0.00120709	-0.0010366	-0.000245805	0.00226158	0.00362178	0.00176089	0.000334651	-0.000582421	0.000346913	0.00182785	0.00529644	0.000707298	-0.00195795	0.00051545	0.000108169	-0.000863089	-0.0027604	0.000165886	0.000570281	8.01948e-05	0.000469674
-226	-0.000390552	-0.00141357	-0.0023661	-0.00117471	-0.000976031	-0.000217702	0.00227873	0.00365239	0.00178483	0.000393521	-0.00041342	0.000503293	0.00188189	0.00532297	0.000694944	-0.00200024	0.000436315	0.000145818	-0.000805494	-0.00272208	0.000184338	0.000540176	3.40398e-05	0.000455142
-225	-0.00041437	-0.00141814	-0.00235995	-0.00114228	-0.000915303	-0.000189767	0.00229525	0.00368188	0.00180736	0.000450524	-0.000245679	0.000657822	0.00193134	0.00534608	0.000684089	-0.00204097	0.000362738	0.000186899	-0.000744675	-0.0026838	0.000202616	0.000509289	-1.13336e-05	0.000440523
-224	-0.00043107	-0.00142242	-0.00235377	-0.00110985	-0.000854417	-0.000162002	0.00231113	0.00371024	0.00182846	0.000505608	-7.93595e-05	0.000810381	0.00197607	0.0053657	0.000674784	-0.0020798	0.000294838	0.000231473	-0.000681017	-0.00264581	0.000220504	0.000477881	-5.58176e-05	0.000425634
-223	-0.000452471	-0.00142531	-0.00234707	-0.0010774	-0.000793379	-0.00013441	0.00232637	0.00373747	0.00184812	0.000558721	8.53774e-05	0.000960849	0.00201595	0.00538175	0.000667072	-0.00211637	0.000232701	0.000279592	-0.00061492	-0.00260825	0.000237784	0.000446203	-9.93121e-05	0.0004103
-222	-0.000470483	-0.00142783	-0.00234046	-0.00104494	-0.000732194	-0.000106994	0.00234098	0.00376355	0.00186635	0.000609813	0.000248373	0.00110911	0.00205088	0.00539416	0.000660996	-0.00215033	0.000176383	0.000331299	-0.00054679	-0.00257125	0.000254241	0.000414492	-0.000141723	0.000394361
-221	-0.000490385	-0.0014301	-0.00233359	-0.00101246	-0.000670866	-7.97572e-05	0.00235494	0.00378848	0.00188312	0.000658838	0.000409471	0.00125504	0.00208072	0.00540286	0.00065659	-0.00218132	0.000125904	0.000386624	-0.000477036	-0.00253483	0.000269662	0.000382968	-0.000182962	0.000377675
-220	-0.000507881	-0.00143157	-0.00232655	-0.000979977	-0.000609401	-5.27013e-05	0.00236826	0.00381226	0.00189845	0.000705749	0.000568517	0.00139854	0.00210537	0.00540778	0.000653886	-0.00220898	8.12489e-05	0.000445577	-0.000406066	-0.00249897	0.000283839	0.000351833	-0.000222943	0.000360126
-219	-0.000524473	-0.00143208	-0.00231961	-0.000947468	-0.000547803	-2.5829e-05	0.00238093	0.00383488	0.00191232	0.000750503	0.000725359	0.00153948	0.00212473	0.00540883	0.000652909	-0.00223299	4.23672e-05	0.000508147	-0.000334284	-0.00246359	0.000296575	0.000321269	-0.000261583	0.000341624
-218	-0.000540777	-0.00143238	-0.00231234	-0.00091495	-0.000486079	8.57301e-07	0.00239295	0.00385634	0.00192472	0.000793061	0.000879849	0.00167776	0.00213869	0.00540594	0.000653678	-0.00225302	9.16892e-06	0.000574296	-0.000262082	-0.00242854	0.00030768	0.000291438	-0.000298803	0.000322111
-217	-0.000557285	-0.00143293	-0.00230506	-0.000882454	-0.000424232	2.73554e-05	0.00240432	0.00387663	0.00193567	0.000833383	0.00103184	0.00181328	0.00214715	0.00539903	0.00065621	-0.00226876	-1.84754e-05	0.000643957	-0.000189839	-0.00239361	0.00031698	0.000262482	-0.000334528	0.000301564
-216	-0.000573619	-0.00143336	-0.00229739	-0.000849945	-0.000362268	5.36632e-05	0.00241503	0.00389576	0.00194515	0.000871434	0.00118119	0.00194591	0.00215003	0.00538801	0.000660511	-0.00227992	-4.07354e-05	0.000717032	-0.00011792	-0.00235855	0.000324314	0.000234522	-0.000368686	0.000279993
-215	-0.000589244	-0.00143378	-0.00228972	-0.000817444	-0.000300193	7.97787e-05	0.0024251	0.00391372	0.00195317	0.000907181	0.00132776	0.00207556	0.00214724	0.00537282	0.000666585	-0.00228625	-5.78222e-05	0.000793384	-4.66699e-05	-0.00232307	0.000329544	0.000207662	-0.000401212	0.000257445
-214	-0.00060234	-0.00143429	-0.00228218	-0.000784958	-0.000238011	0.0001057	0.00243451	0.0039305	0.00195972	0.000940592	0.00147142	0.00220212	0.0021387	0.00535337	0.000674429	-0.00228751	-6.99884e-05	0.000872842	2.35882e-05	-0.00228683	0.000332549	0.000181986	-0.000432046	0.000233998
-213	-0.000617168	-0.00143511	-0.00227447	-0.000752506	-0.000175727	0.000131425	0.00244327	0.0039461	0.00196481	0.00097164	0.00161203	0.0023255	0.00212433	0.00532957	0.000684033	-0.00228352	-7.75279e-05	0.000955191	9.25523e-05	-0.00224948	0.000333238	0.000157566	-0.000461137	0.000209763
-212	-0.000630042	-0.00143516	-0.00226674	-0.000720083	-0.000113346	0.000156953	0.00245137	0.00396054	0.00196843	0.0010003	0.00174947	0.0024456	0.00210407	0.00530134	0.000695382	-0.0022741	-8.07756e-05	0.00104018	0.000159944	-0.00221065	0.000331542	0.000134458	-0.000488442	0.000184875
-211	-0.000640127	-0.00143474	-0.00225901	-0.000687653	-5.08752e-05	0.000182281	0.00245881	0.00397379	0.0019706	0.00102655	0.00188361	0.00256231	0.00207785	0.0052686	0.000708454	-0.00225914	-8.01065e-05	0.00112751	0.000225509	-0.00216994	0.000327425	0.000112704	-0.000513927	0.000159493
-210	-0.000647858	-0.00143402	-0.00225119	-0.000655278	1.16811e-05	0.000207408	0.0024656	0.00398586	0.00197132	0.00105037	0.00201435	0.00267555	0.00204562	0.00523127	0.00072322	-0.00223856	-7.59337e-05	0.00121686	0.000289018	-0.00212697	0.00032088	9.23375e-05	-0.000537569	0.000133791
-209	-0.00065559	-0.00143356	-0.00224342	-0.000622887	7.43166e-05	0.000232333	0.00247173	0.00399676	0.00197058	0.00107174	0.00214155	0.00278523	0.00200734	0.00518926	0.000739644	-0.00221231	-6.87067e-05	0.00130783	0.000350263	-0.00208136	0.000311934	7.33785e-05	-0.000559353	0.000107952
-208	-0.000665616	-0.00143241	-0.00223538	-0.000590533	0.000137027	0.000257055	0.0024772	0.00400647	0.00196839	0.00109065	0.00226513	0.00289125	0.00196295	0.0051425	0.000757685	-0.00218041	-5.89085e-05	0.00140003	0.000409061	-0.00203275	0.000300647	5.58374e-05	-0.000579271	8.21597e-05
-207	-0.000674872	-0.0014326	-0.00222715	-0.000558223	0.000199806	0.000281572	0.00248201	0.00401501	0.00196477	0.00110709	0.00238496	0.00299354	0.00191243	0.00509091	0.000777294	-0.0021429	-4.70522e-05	0.001493	0.000465252	-0.00198082	0.000287111	3.9713e-05	-0.000597323	5.65952e-05
-206	-0.000686348	-0.00143255	-0.00221871	-0.000525964	0.00026265	0.000305883	0.00248617	0.00402237	0.00195971	0.00112106	0.00250097	0.003092	0.00185575	0.0050344	0.000798416	-0.00209988	-3.36774e-05	0.00158626	0.000518692	-0.00192527	0.000271453	2.49918e-05	-0.000613514	3.14265e-05
-205	-0.000695257	-0.00143106	-0.00221042	-0.000493723	0.000325551	0.000329987	0.00248968	0.00402855	0.00195322	0.00113253	0.00261304	0.00318655	0.00179289	0.00497292	0.000820989	-0.00205148	-1.93458e-05	0.00167928	0.000569261	-0.00186587	0.000253828	1.16462e-05	-0.000627852	6.80364e-06
-204	-0.000706047	-0.00142997	-0.00220174	-0.000461514	0.000388504	0.000353884	0.00249252	0.00403356	0.00194532	0.00114153	0.00272111	0.00327712	0.00172385	0.00490637	0.000844944	-0.00199788	-4.63632e-06	0.00177154	0.000616852	-0.00180241	0.000234423	-3.67148e-07	-0.000640343	-1.71475e-05
-203	-0.000717882	-0.00142808	-0.00219305	-0.000429372	0.000451504	0.000377572	0.00249472	0.0040374	0.00193601	0.00114804	0.00282507	0.00336364	0.00164862	0.0048347	0.000870206	-0.00193932	9.86053e-06	0.00186246	0.000661377	-0.00173478	0.000213451	-1.111e-05	-0.000650996	-4.03293e-05
-202	-0.000726415	-0.00142671	-0.00218424	-0.000397291	0.000514546	0.000401051	0.00249625	0.00404006	0.00192529	0.00115206	0.00292487	0.00344602	0.00156721	0.00475784	0.000896695	-0.00187605	2.3548e-05	0.00195146	0.000702757	-0.00166291	0.000191146	-2.06646e-05	-0.000659813	-6.26765e-05
-201	-0.000732241	-0.00142509	-0.0021756	-0.000365243	0.000577623	0.00042432	0.00249714	0.00404156	0.00191318	0.00115362	0.00302043	0.00352419	0.00147964	0.00467573	0.000924323	-0.00180837	3.58294e-05	0.00203795	0.000740926	-0.00158683	0.000167766	-2.91359e-05	-0.000666795	-8.41577e-05
-200	-0.000741492	-0.00142284	-0.00216683	-0.000333273	0.00064073	0.000447378	0.00249737	0.0040419	0.0018997	0.00115271	0.00311167	0.0035981	0.00138593	0.00458831	0.000952998	-0.00173662	4.61141e-05	0.0021213	0.000775828	-0.00150662	0.00014358	-3.66538e-05	-0.000671935	-0.000104776
-199	-0.000750181	-0.00142017	-0.002158	-0.000301361	0.000703862	0.000470226	0.00249696	0.00404107	0.00188484	0.00114936	0.00319855	0.00366768	0.00128612	0.00449554	0.000982622	-0.00166116	5.38247e-05	0.00220091	0.000807411	-0.00142248	0.000118871	-4.33735e-05	-0.000675222	-0.00012457
-198	-0.00075645	-0.00141614	-0.00214897	-0.000269527	0.000767013	0.000492862	0.00249589	0.00403908	0.00186863	0.00114357	0.00328102	0.00373287	0.00118026	0.00439737	0.00101309	-0.00158239	5.84027e-05	0.00227615	0.000835632	-0.00133465	9.39276e-05	-4.9477e-05	-0.000676641	-0.000143607
-197	-0.000765877	-0.00141166	-0.00213959	-0.000237794	0.000830178	0.000515287	0.00249418	0.00403595	0.00185107	0.00113537	0.00335901	0.0037936	0.00106839	0.00429377	0.0010443	-0.0015007	5.93155e-05	0.00234642	0.000860448	-0.00124349	6.90402e-05	-5.51717e-05	-0.000676174	-0.000161986
-196	-0.000773936	-0.00140759	-0.00213055	-0.000206079	0.000893348	0.0005375	0.00249182	0.00403166	0.00183218	0.00112477	0.0034325	0.00384982	0.000950602	0.0041847	0.00107614	-0.00141653	5.60628e-05	0.00241111	0.000881821	-0.00114942	4.44971e-05	-6.06892e-05	-0.000673802	-0.000179827
-195	-0.000780285	-0.00140479	-0.002121	-0.000174431	0.00095652	0.000559501	0.00248882	0.00402623	0.00181197	0.00111181	0.00350144	0.00390149	0.000826954	0.00407015	0.00110849	-0.00133032	4.81827e-05	0.00246962	0.000899714	-0.00105297	2.05798e-05	-6.6282e-05	-0.000669507	-0.000197271
-194	-0.000788854	-0.00140102	-0.00211157	-0.00014287	0.00101969	0.000581291	0.00248518	0.00401966	0.00179046	0.0010965	0.0035658	0.00394856	0.000697538	0.00395009	0.00114124	-0.00124251	3.52573e-05	0.00252137	0.00091409	-0.00095472	-2.44141e-06	-7.222e-05	-0.000663279	-0.00021447
-193	-0.000792273	-0.00139612	-0.00210223	-0.000111374	0.00108284	0.000602868	0.0024809	0.00401196	0.00176765	0.00107888	0.00362556	0.00399097	0.000562451	0.00382453	0.00117426	-0.00115355	1.69184e-05	0.00256581	0.000924913	-0.000855325	-2.43111e-05	-7.87848e-05	-0.000655115	-0.000231583
-192	-0.00080035	-0.00139123	-0.0020926	-7.99535e-05	0.00114598	0.000624234	0.00247599	0.00400314	0.00174357	0.00105899	0.0036807	0.0040287	0.000421801	0.00369347	0.00120744	-0.00106388	-7.14747e-06	0.00260241	0.000932148	-0.00075551	-4.47924e-05	-8.62635e-05	-0.000645023	-0.000248769
-191	-0.000809028	-0.00138494	-0.00208306	-4.86202e-05	0.0012091	0.000645388	0.00247044	0.00399319	0.00171823	0.00103685	0.0037312	0.0040617	0.000275708	0.00355693	0.00124065	-0.000973931	-3.71953e-05	0.00263067	0.000935761	-0.000656049	-6.36701e-05	-9.49416e-05	-0.000633031	-0.000266183
-190	-0.000819474	-0.0013788	-0.00207336	-1.7366e-05	0.00127219	0.000666331	0.00246426	0.00398213	0.00169165	0.0010125	0.00377705	0.00408994	0.000124299	0.00341493	0.00127378	-0.000884128	-7.34175e-05	0.00265011	0.000935719	-0.000557759	-8.07539e-05	-0.000105095	-0.000619184	-0.000283965
-189	-0.000829212	-0.00137248	-0.00206351	1.38015e-05	0.00133524	0.000687063	0.00245745	0.00396997	0.00166383	0.000985986	0.00381825	0.00411338	-3.22839e-05	0.0032675	0.00130669	-0.000794866	-0.000115941	0.00266031	0.000931994	-0.000461491	-9.58806e-05	-0.000116983	-0.000603547	-0.000302243
-188	-0.000840013	-0.00136607	-0.00205331	4.48129e-05	0.00139826	0.000707584	0.00245001	0.0039567	0.00163481	0.000957347	0.0038548	0.00413201	-0.000193891	0.0031147	0.00133926	-0.000706521	-0.000164826	0.00266088	0.000924562	-0.000368111	-0.000108916	-0.000130837	-0.000586212	-0.000321122
-187	-0.000848102	-0.00136054	-0.002043	7.57469e-05	0.00146123	0.000727896	0.00244196	0.00394234	0.00160459	0.000926628	0.00388671	0.0041458	-0.000360362	0.00295659	0.00137138	-0.000619439	-0.000220063	0.00265146	0.000913405	-0.000278494	-0.000119759	-0.000146856	-0.000567296	-0.000340684
-186	-0.00085331	-0.00135385	-0.00203256	0.000106591	0.00152414	0.000747997	0.00243328	0.00392691	0.00157319	0.000893874	0.00391398	0.00415474	-0.000531525	0.00279324	0.00140292	-0.000533937	-0.000281575	0.00263177	0.000898517	-0.000193502	-0.000128338	-0.000165199	-0.00054694	-0.000360988
-185	-0.000864094	-0.00134778	-0.00202177	0.00013734	0.001587	0.00076789	0.00242399	0.00391039	0.00154063	0.000859134	0.00393664	0.0041588	-0.0007072	0.00262473	0.00143378	-0.000450295	-0.000349214	0.00260156	0.0008799	-0.000113976	-0.000134618	-0.000185975	-0.000525312	-0.000382064
-184	-0.000871968	-0.00134151	-0.00201059	0.000167959	0.00164979	0.000787574	0.00241409	0.00389281	0.00150694	0.000822457	0.00395469	0.00415798	-0.000887195	0.00245116	0.00146383	-0.000368757	-0.000422768	0.00256063	0.000857571	-4.07211e-05	-0.000138597	-0.00020924	-0.000502603	-0.000403919
-183	-0.000880173	-0.00133457	-0.00199936	0.000198472	0.00171251	0.000807051	0.00240358	0.00387418	0.00147212	0.000783897	0.00396817	0.00415227	-0.00107131	0.00227264	0.00149296	-0.000289527	-0.000501958	0.00250886	0.000831565	2.55094e-05	-0.000140307	-0.000234994	-0.000479027	-0.000426532
-182	-0.000886639	-0.0013272	-0.00198781	0.00022888	0.00177516	0.000826321	0.00239246	0.00385449	0.0014362	0.000743505	0.0039771	0.00414167	-0.00125934	0.00208931	0.00152108	-0.000212769	-0.000586445	0.00244615	0.000801934	8.40247e-05	-0.000139815	-0.000263177	-0.000454817	-0.000449864
[truncated: 1,182 more rows]

## Sheet: Fig3b_Pos_self
Time (ms) | Hz	1	1.2349	1.5249	1.883	2.3253	2.8714	3.5457	4.3785	5.4068	6.6767	8.2448	10.1811	12.5723	15.525	19.1712	23.6738	29.2338	36.0997	44.578	55.0476	67.9761	83.941	103.656	128
[truncated: 1,500 more rows]

[truncated: 10 more sheets: Fig3b_Pre_partner, Fig3b_Pos_partner, Fig3c_pos-pre_self, Fig3c_pos-pre_partner, Fig3d_GC(Post)_Partner, Fig3d_GC(Pre)_Partner, Fig3d_GC(Post)_Self, Fig3d_GC(Pre)_Self, Fig3e_GC(post-pre)_Partner, Fig3e_GC(post-pre)_Self]
